# Supplementary material for: Bis(morpholin-4-ium) tetra­chlorido­cobalt(II)
Source: Acta Crystallogr Sect E Struct Rep Online. 2011 Dec 14;68(Pt 1):m51. doi: 10.1107/S1600536811053128 (PMC3254319; doi:10.1107/S1600536811053128)
Supplement: Supplementary file 1 [file e-68-00m51-sup1.cif]

##############################################################################
#                                                                            #
# This CIF contains the data in a paper accepted for publication in          #
# Acta Crystallographica Section E. It conforms to the requirements of       #
# Notes for Authors for Acta Crystallographica Section E, and has been       #
# peer reviewed under the auspices of the IUCr Commission on Journals.       #
#                                                                            #
# Full details of the Crystallographic Information File format               #
# are given in the paper "The Crystallographic Information File (CIF):       #
# a New Standard Archive File for Crystallography" by S. R. Hall, F. H.      #
# Allen and I. D. Brown [Acta Cryst. (1991), A47, 655-685].                  #
#                                                                            #
# The current version of the core CIF dictionary is obtainable from          #
# ftp://ftp.iucr.org/pub/cif_core.dic.                                       #
#                                                                            #
# Software is freely available for graphical display of the structure(s)     #
# in this CIF. For information consult the CIF software page                 #
# http://www.iucr.org/resources/cif/software.                                #
#                                                                            #
# This file may be used for bona fide research purposes within the           #
# scientific community so long as proper attribution is given to the journal # 
# article from which it was obtained.                                        #
#                                                                            #
##############################################################################
data_global
_audit_creation_method     'from SHELXL97 CIF and IUCr SHELXL97-template'
_journal_date_recd_electronic     2011-11-15
_journal_date_accepted     2011-12-09
_journal_name_full     'Acta Crystallographica, Section E'
_journal_year     2012
_journal_volume     68
_journal_issue      1
_journal_page_first     m51
_journal_page_last     m51
_journal_paper_category     QM
_journal_paper_doi     10.1107/S1600536811053128
_journal_coeditor_code     PK2366
_publ_contact_author_name     'Prof. Wang, Wen-Zhen'
_publ_contact_author_address
;
School of Chemistry and Chemical Engineering,
Xi'an Shiyou University,
Xi'an, 710065, People's Republic of China
;
_publ_contact_author_email     'wzwang@xsyu.edu.cn, smpeng@ntu.edu.tw'
_publ_contact_author_fax     '86-29-88382693'
_publ_contact_author_phone     '86-29-88382693'
_publ_section_title
;
Bis(morpholin-4-ium) tetrachloridocobalt(II)
;
loop_
    _publ_author_name
    _publ_author_address
    'Wang, Wen-Zhen'
;
School of Chemistry and Chemical Engineering,
Xi'an Shiyou University,
Xi'an 710065, People's Republic of China
;
    'Rayyat Huseyn Ismayilov'
;
Institute of Chemical Problems,
Azerbaijan Academy of Sciences,
Baku, Azerbaijan
;
    'Lee, Gene-Hsiang'
;
Instrumentation Center,
National Taiwan University,
Taipei 106, Taiwan
;
    'Wen, Yuh-Sheng'
;
Institute of Chemistry,
Academia Sinica,
Taipei 106, Taiwan
;
    'Peng, Shie-Ming'
;
Department of Chemistry,
National Taiwan University,
Institute of Chemistry,
Academia Sinica,
Taipei 106, Taiwan
;
data_I
_audit_creation_method     SHELXL-97
_chemical_name_systematic
;
Bis(morpholin-4-ium) tetrachloridocobalt(II)
;
_chemical_name_common     ?
_chemical_formula_moiety     '2(C4 H10 N O +), Cl4 Co 2-'
_chemical_formula_sum     'C8 H20 Cl4 Co N2 O2'
_chemical_formula_iupac     '(C4 H10 N O)2 [Co Cl4]'
_chemical_formula_weight     376.99
_chemical_melting_point     ?
_symmetry_cell_setting     monoclinic
_symmetry_space_group_name_H-M     'P 21/c'
_symmetry_space_group_name_Hall     '-P 2ybc'
loop_
    _symmetry_equiv_pos_as_xyz
    'x, y, z'
    '-x, y+1/2, -z+1/2'
    '-x, -y, -z'
    'x, -y-1/2, z-1/2'
_cell_length_a     9.7545(5)
_cell_length_b     15.0283(8)
_cell_length_c     10.4785(5)
_cell_angle_alpha     90.00
_cell_angle_beta     94.064(3)
_cell_angle_gamma     90.00
_cell_volume     1532.22(13)
_cell_formula_units_Z     4
_cell_measurement_reflns_used     2047
_cell_measurement_theta_min     2.37
_cell_measurement_theta_max     24.03
_cell_measurement_temperature     100(2)
_exptl_crystal_description     prism
_exptl_crystal_colour     blue
_exptl_crystal_size_max     0.20
_exptl_crystal_size_mid     0.16
_exptl_crystal_size_min     0.06
_exptl_crystal_density_diffrn     1.634
_exptl_crystal_density_meas     ?
_exptl_crystal_density_method     'not measured'
_exptl_crystal_F_000     772
_exptl_absorpt_coefficient_mu     1.809
_exptl_absorpt_correction_type     multi-scan
_exptl_absorpt_process_details     '(SADABS; Bruker, 2001)'
_exptl_absorpt_correction_T_min     0.714
_exptl_absorpt_correction_T_max     0.899
_exptl_special_details     ?
_diffrn_ambient_temperature     100(2)
_diffrn_radiation_type     MoK\a
_diffrn_radiation_wavelength     0.71073
_diffrn_radiation_source     'fine-focus sealed tube'
_diffrn_radiation_monochromator     graphite
_diffrn_measurement_device_type     'Bruker SMART APEX CCD area-detector'
_diffrn_measurement_method     '\f and \w scans'
_diffrn_detector_area_resol_mean     ?
_diffrn_reflns_number     10714
_diffrn_reflns_av_R_equivalents     0.0472
_diffrn_reflns_av_sigmaI/netI     0.0520
_diffrn_reflns_theta_min     3.07
_diffrn_reflns_theta_max     25.00
_diffrn_reflns_theta_full     25.00
_diffrn_measured_fraction_theta_max     0.983
_diffrn_measured_fraction_theta_full     0.983
_diffrn_reflns_limit_h_min     -11
_diffrn_reflns_limit_h_max     10
_diffrn_reflns_limit_k_min     -17
_diffrn_reflns_limit_k_max     17
_diffrn_reflns_limit_l_min     -12
_diffrn_reflns_limit_l_max     12
_diffrn_standards_number     0
_diffrn_standards_interval_count     .
_diffrn_standards_interval_time     .
_diffrn_standards_decay_%     ?
_refine_special_details
;
Refinement of <i>F</i>^2^ against ALL reflections. The weighted <i>R</i>-factor
<i>wR</i> and goodness of fit <i>S</i> are based on <i>F</i>^2^, conventional
<i>R</i>-factors <i>R</i> are based on <i>F</i>, with <i>F</i> set to zero for
negative <i>F</i>^2^. The threshold expression of <i>F</i>^2^ >
\s(<i>F</i>^2^) is used only for calculating <i>R</i>-factors(gt) <i>etc</i>.
and is not relevant to the choice of reflections for refinement.
<i>R</i>-factors based on <i>F</i>^2^ are statistically about twice as large
as those based on <i>F</i>, and <i>R</i>- factors based on ALL data will be
even larger.
;
_reflns_number_total     2661
_reflns_number_gt     2001
_reflns_threshold_expression     I>2\s(I)
_refine_ls_structure_factor_coef     Fsqd
_refine_ls_matrix_type     full
_refine_ls_R_factor_all     0.0531
_refine_ls_R_factor_gt     0.0302
_refine_ls_wR_factor_gt     0.0523
_refine_ls_wR_factor_ref     0.0586
_refine_ls_goodness_of_fit_ref     0.886
_refine_ls_restrained_S_all     0.886
_refine_ls_number_reflns     2661
_refine_ls_number_parameters     154
_refine_ls_number_restraints     0
_refine_ls_hydrogen_treatment     constr
_refine_ls_weighting_scheme     calc
_refine_ls_weighting_details
         'calc w=1/[\s^2^(Fo^2^)+(0.0120P)^2^+2.9504P] where P=(Fo^2^+2Fc^2^)/3'
_atom_sites_solution_hydrogens     geom
_atom_sites_solution_primary     direct
_atom_sites_solution_secondary     difmap
_refine_ls_shift/su_max     0.001
_refine_ls_shift/su_mean     0.000
_refine_diff_density_max     0.315
_refine_diff_density_min     -0.319
_refine_ls_extinction_method     none
_refine_ls_extinction_coef     ?
loop_
    _atom_type_symbol
    _atom_type_description
    _atom_type_scat_dispersion_real
    _atom_type_scat_dispersion_imag
    _atom_type_scat_source
    'C' 'C' 0.0033 0.0016
                         'International Tables Vol C Tables 4.2.6.8 and 6.1.1.4'
    'H' 'H' 0.0000 0.0000
                         'International Tables Vol C Tables 4.2.6.8 and 6.1.1.4'
    'N' 'N' 0.0061 0.0033
                         'International Tables Vol C Tables 4.2.6.8 and 6.1.1.4'
    'O' 'O' 0.0106 0.0060
                         'International Tables Vol C Tables 4.2.6.8 and 6.1.1.4'
    'Cl' 'Cl' 0.1484 0.1585
                         'International Tables Vol C Tables 4.2.6.8 and 6.1.1.4'
    'Co' 'Co' 0.3494 0.9721
                         'International Tables Vol C Tables 4.2.6.8 and 6.1.1.4'
_computing_data_collection     'SMART (Bruker, 2007)'
_computing_cell_refinement     'SAINT (Bruker, 2007)'
_computing_data_reduction     'SAINT (Bruker, 2007)'
_computing_structure_solution     'SHELXS97 (Sheldrick, 2008)'
_computing_structure_refinement     'SHELXL97 (Sheldrick, 2008)'
_computing_molecular_graphics     'XP in SHELXTL (Sheldrick, 2008)'
_computing_publication_material     'SHELXTL (Sheldrick, 2008)'
loop_
    _atom_site_type_symbol
    _atom_site_label
    _atom_site_fract_x
    _atom_site_fract_y
    _atom_site_fract_z
    _atom_site_U_iso_or_equiv
    _atom_site_adp_type
    _atom_site_calc_flag
    _atom_site_refinement_flags
    _atom_site_occupancy
    _atom_site_symmetry_multiplicity
    _atom_site_disorder_assembly
    _atom_site_disorder_group
    Co Co 0.68020(4) 0.58131(3) 0.71185(4) 0.01425(11) Uani d . 1 1 . .
    Cl Cl1 0.49824(8) 0.64671(5) 0.79526(7) 0.01891(18) Uani d . 1 1 . .
    Cl Cl2 0.70544(8) 0.43579(5) 0.76441(7) 0.02066(19) Uani d . 1 1 . .
    Cl Cl3 0.87551(8) 0.65335(5) 0.78680(7) 0.01802(18) Uani d . 1 1 . .
    Cl Cl4 0.65461(8) 0.60624(5) 0.49825(7) 0.01990(19) Uani d . 1 1 . .
    O O1 0.0543(2) 0.71540(14) 0.4880(2) 0.0254(6) Uani d . 1 1 . .
    N N1 0.3114(2) 0.62863(16) 0.5349(2) 0.0180(6) Uani d . 1 1 . .
    H H1A 0.3245 0.5998 0.4592 0.022 Uiso calc R 1 1 . .
    H H1B 0.3855 0.6164 0.5914 0.022 Uiso calc R 1 1 . .
    C C1 0.1733(3) 0.7481(2) 0.4313(3) 0.0251(8) Uani d . 1 1 . .
    H H1C 0.1655 0.8134 0.4207 0.030 Uiso calc R 1 1 . .
    H H1D 0.1780 0.7213 0.3454 0.030 Uiso calc R 1 1 . .
    C C2 0.3035(3) 0.7266(2) 0.5115(3) 0.0196(7) Uani d . 1 1 . .
    H H2C 0.3842 0.7463 0.4667 0.024 Uiso calc R 1 1 . .
    H H2D 0.3043 0.7586 0.5942 0.024 Uiso calc R 1 1 . .
    C C3 0.1836(3) 0.5950(2) 0.5878(3) 0.0177(7) Uani d . 1 1 . .
    H H3A 0.1749 0.6202 0.6742 0.021 Uiso calc R 1 1 . .
    H H3B 0.1876 0.5293 0.5954 0.021 Uiso calc R 1 1 . .
    C C4 0.0621(3) 0.6215(2) 0.5008(3) 0.0224(8) Uani d . 1 1 . .
    H H4A 0.0697 0.5943 0.4155 0.027 Uiso calc R 1 1 . .
    H H4B -0.0230 0.5990 0.5356 0.027 Uiso calc R 1 1 . .
    O O2 0.7598(2) 0.98715(13) 0.6677(2) 0.0219(5) Uani d . 1 1 . .
    N N2 0.8070(3) 0.81133(16) 0.5829(2) 0.0182(6) Uani d . 1 1 . .
    H H2A 0.8219 0.7525 0.6039 0.022 Uiso calc R 1 1 . .
    H H2B 0.8078 0.8167 0.4955 0.022 Uiso calc R 1 1 . .
    C C5 0.8865(3) 0.9630(2) 0.6206(3) 0.0259(8) Uani d . 1 1 . .
    H H5A 0.9605 1.0003 0.6622 0.031 Uiso calc R 1 1 . .
    H H5B 0.8830 0.9745 0.5274 0.031 Uiso calc R 1 1 . .
    C C6 0.9189(3) 0.8666(2) 0.6456(3) 0.0257(8) Uani d . 1 1 . .
    H H6A 1.0076 0.8511 0.6108 0.031 Uiso calc R 1 1 . .
    H H6B 0.9267 0.8550 0.7388 0.031 Uiso calc R 1 1 . .
    C C7 0.6702(3) 0.8394(2) 0.6240(3) 0.0196(7) Uani d . 1 1 . .
    H H7A 0.6639 0.8255 0.7157 0.024 Uiso calc R 1 1 . .
    H H7B 0.5964 0.8066 0.5742 0.024 Uiso calc R 1 1 . .
    C C8 0.6522(3) 0.9378(2) 0.6026(3) 0.0232(8) Uani d . 1 1 . .
    H H8A 0.6505 0.9505 0.5099 0.028 Uiso calc R 1 1 . .
    H H8B 0.5630 0.9567 0.6332 0.028 Uiso calc R 1 1 . .
loop_
    _atom_site_aniso_label
    _atom_site_aniso_U_11
    _atom_site_aniso_U_22
    _atom_site_aniso_U_33
    _atom_site_aniso_U_12
    _atom_site_aniso_U_13
    _atom_site_aniso_U_23
    Co 0.0151(2) 0.0141(2) 0.0135(2) 0.00047(19) 0.00119(17) -0.00033(17)
    Cl1 0.0197(4) 0.0212(4) 0.0161(4) 0.0040(3) 0.0027(3) -0.0015(3)
    Cl2 0.0282(5) 0.0152(4) 0.0190(4) 0.0025(3) 0.0045(3) 0.0005(3)
    Cl3 0.0165(4) 0.0196(4) 0.0175(4) -0.0021(3) -0.0015(3) 0.0018(3)
    Cl4 0.0242(5) 0.0225(4) 0.0130(4) 0.0032(3) 0.0010(3) 0.0004(3)
    O1 0.0180(13) 0.0232(13) 0.0358(14) 0.0090(10) 0.0089(11) 0.0097(10)
    N1 0.0140(15) 0.0217(15) 0.0179(14) 0.0042(12) -0.0025(12) -0.0014(11)
    C1 0.029(2) 0.0201(18) 0.0277(19) 0.0023(16) 0.0087(17) 0.0110(15)
    C2 0.020(2) 0.0171(18) 0.0218(17) -0.0042(14) 0.0053(15) -0.0008(14)
    C3 0.0257(19) 0.0131(17) 0.0146(15) -0.0001(14) 0.0036(14) 0.0018(13)
    C4 0.0151(18) 0.0252(19) 0.0277(18) 0.0011(15) 0.0066(15) 0.0039(15)
    O2 0.0200(13) 0.0208(12) 0.0252(12) -0.0009(10) 0.0033(10) -0.0135(10)
    N2 0.0224(16) 0.0127(14) 0.0194(14) 0.0002(12) 0.0002(12) 0.0008(11)
    C5 0.024(2) 0.0232(19) 0.031(2) -0.0098(15) 0.0019(16) -0.0087(15)
    C6 0.0123(18) 0.028(2) 0.036(2) -0.0012(15) -0.0037(16) -0.0058(15)
    C7 0.0169(18) 0.0225(18) 0.0197(17) -0.0057(14) 0.0031(14) -0.0019(14)
    C8 0.0177(18) 0.0231(19) 0.0287(19) -0.0009(15) 0.0021(15) -0.0066(15)
_geom_special_details
;
All e.s.d.'s (except the e.s.d. in the dihedral angle between two l.s. planes)
are estimated using the full covariance matrix. The cell e.s.d.'s are taken
into account individually in the estimation of e.s.d.'s in distances, angles
and torsion angles; correlations between e.s.d.'s in cell parameters are only
used when they are defined by crystal symmetry. An approximate (isotropic)
treatment of cell e.s.d.'s is used for estimating e.s.d.'s involving l.s.
planes.
;
loop_
    _geom_bond_atom_site_label_1
    _geom_bond_atom_site_label_2
    _geom_bond_site_symmetry_2
    _geom_bond_distance
    _geom_bond_publ_flag
    Co Cl1 . 2.2583(8) ?
    Co Cl2 . 2.2644(8) ?
    Co Cl4 . 2.2656(8) ?
    Co Cl3 . 2.2818(8) ?
    O1 C1 . 1.428(4) ?
    O1 C4 . 1.419(4) ?
    N1 C3 . 1.488(4) ?
    N1 C2 . 1.494(4) ?
    N1 H1A . 0.9200 ?
    N1 H1B . 0.9200 ?
    C1 C2 . 1.507(4) ?
    C1 H1C . 0.9900 ?
    C1 H1D . 0.9900 ?
    C2 H2C . 0.9900 ?
    C2 H2D . 0.9900 ?
    C3 C4 . 1.498(4) ?
    C3 H3A . 0.9900 ?
    C3 H3B . 0.9900 ?
    C4 H4A . 0.9900 ?
    C4 H4B . 0.9900 ?
    O2 C8 . 1.420(4) ?
    O2 C5 . 1.410(4) ?
    N2 C6 . 1.486(4) ?
    N2 C7 . 1.492(4) ?
    N2 H2A . 0.9200 ?
    N2 H2B . 0.9200 ?
    C5 C6 . 1.503(4) ?
    C5 H5A . 0.9900 ?
    C5 H5B . 0.9900 ?
    C6 H6A . 0.9900 ?
    C6 H6B . 0.9900 ?
    C7 C8 . 1.503(4) ?
    C7 H7A . 0.9900 ?
    C7 H7B . 0.9900 ?
    C8 H8A . 0.9900 ?
    C8 H8B . 0.9900 ?
loop_
    _geom_angle_atom_site_label_1
    _geom_angle_atom_site_label_2
    _geom_angle_atom_site_label_3
    _geom_angle_site_symmetry_1
    _geom_angle_site_symmetry_3
    _geom_angle
    _geom_angle_publ_flag
    Cl1 Co Cl2 . . 113.65(3) ?
    Cl1 Co Cl4 . . 106.01(3) ?
    Cl2 Co Cl4 . . 113.73(3) ?
    Cl1 Co Cl3 . . 108.68(3) ?
    Cl2 Co Cl3 . . 107.50(3) ?
    Cl4 Co Cl3 . . 107.00(3) ?
    C1 O1 C4 . . 109.9(2) ?
    C3 N1 C2 . . 111.2(2) ?
    C3 N1 H1A . . 109.4 ?
    C2 N1 H1A . . 109.4 ?
    C3 N1 H1B . . 109.4 ?
    C2 N1 H1B . . 109.4 ?
    H1A N1 H1B . . 108.0 ?
    O1 C1 C2 . . 111.9(2) ?
    O1 C1 H1C . . 109.2 ?
    C2 C1 H1C . . 109.2 ?
    O1 C1 H1D . . 109.2 ?
    C2 C1 H1D . . 109.2 ?
    H1C C1 H1D . . 107.9 ?
    N1 C2 C1 . . 109.5(2) ?
    N1 C2 H2C . . 109.8 ?
    C1 C2 H2C . . 109.8 ?
    N1 C2 H2D . . 109.8 ?
    C1 C2 H2D . . 109.8 ?
    H2C C2 H2D . . 108.2 ?
    N1 C3 C4 . . 109.3(2) ?
    N1 C3 H3A . . 109.8 ?
    C4 C3 H3A . . 109.8 ?
    N1 C3 H3B . . 109.8 ?
    C4 C3 H3B . . 109.8 ?
    H3A C3 H3B . . 108.3 ?
    O1 C4 C3 . . 111.0(3) ?
    O1 C4 H4A . . 109.4 ?
    C3 C4 H4A . . 109.4 ?
    O1 C4 H4B . . 109.4 ?
    C3 C4 H4B . . 109.4 ?
    H4A C4 H4B . . 108.0 ?
    C8 O2 C5 . . 109.5(2) ?
    C6 N2 C7 . . 111.0(2) ?
    C6 N2 H2A . . 109.4 ?
    C7 N2 H2A . . 109.4 ?
    C6 N2 H2B . . 109.4 ?
    C7 N2 H2B . . 109.4 ?
    H2A N2 H2B . . 108.0 ?
    O2 C5 C6 . . 111.5(3) ?
    O2 C5 H5A . . 109.3 ?
    C6 C5 H5A . . 109.3 ?
    O2 C5 H5B . . 109.3 ?
    C6 C5 H5B . . 109.3 ?
    H5A C5 H5B . . 108.0 ?
    N2 C6 C5 . . 108.8(3) ?
    N2 C6 H6A . . 109.9 ?
    C5 C6 H6A . . 109.9 ?
    N2 C6 H6B . . 109.9 ?
    C5 C6 H6B . . 109.9 ?
    H6A C6 H6B . . 108.3 ?
    N2 C7 C8 . . 109.4(2) ?
    N2 C7 H7A . . 109.8 ?
    C8 C7 H7A . . 109.8 ?
    N2 C7 H7B . . 109.8 ?
    C8 C7 H7B . . 109.8 ?
    H7A C7 H7B . . 108.2 ?
    O2 C8 C7 . . 111.6(3) ?
    O2 C8 H8A . . 109.3 ?
    C7 C8 H8A . . 109.3 ?
    O2 C8 H8B . . 109.3 ?
    C7 C8 H8B . . 109.3 ?
    H8A C8 H8B . . 108.0 ?
loop_
    _geom_hbond_atom_site_label_D
    _geom_hbond_atom_site_label_H
    _geom_hbond_atom_site_label_A
    _geom_hbond_site_symmetry_A
    _geom_hbond_distance_DH
    _geom_hbond_distance_HA
    _geom_hbond_distance_DA
    _geom_hbond_angle_DHA
    N1 H1A Cl2 3_666 0.92 2.40 3.275(3) 158.5
    N1 H1B Cl1 . 0.92 2.38 3.184(2) 146.4
    N2 H2A Cl3 . 0.92 2.45 3.232(3) 142.3
    N2 H2B Cl3 4_575 0.92 2.37 3.264(3) 163.1
    C2 H2C Cl1 4_575 0.99 2.71 3.603(3) 150.5
    C3 H3B Cl4 3_666 0.99 2.77 3.556(3) 136.3
    C5 H5A Cl3 2_756 0.99 2.83 3.767(3) 158.0
