# Supplementary material for: Bis(morpholin-4-ium) tetra­chlorido­cobalt(II)
Source: Acta Crystallogr Sect E Struct Rep Online. 2011 Dec 14;68(Pt 1):m51. doi: 10.1107/S1600536811053128 (PMC3254319; doi:10.1107/S1600536811053128)
Supplement: Supplementary file 2 [file e-68-00m51-Isup2.hkl]

# 
# h,k,l, Fc-squared, Fo-squared, sigma(Fo-squared) and status flag 
# 
data_I
_shelx_title ' i6246 in P2(1)/c' 
_shelx_refln_list_code          4 
_shelx_F_calc_maximum      179.41 
_exptl_crystal_F_000       772.00 
_reflns_d_resolution_high  0.8410 
 
loop_ 
 _symmetry_equiv_pos_as_xyz 
 'x, y, z' 
 '-x, y+1/2, -z+1/2' 
 '-x, -y, -z' 
 'x, -y-1/2, z-1/2' 
 
_cell_length_a     9.7545 
_cell_length_b    15.0283 
_cell_length_c    10.4785 
_cell_angle_alpha  90.000 
_cell_angle_beta   94.064 
_cell_angle_gamma  90.000 
 
_shelx_F_squared_multiplier     1.000 
 
loop_ 
 _refln_index_h 
 _refln_index_k 
 _refln_index_l 
 _refln_F_squared_calc 
 _refln_F_squared_meas 
 _refln_F_squared_sigma 
 _refln_observed_status 
   2   0   0    22016.12    21795.46    428.55 o 
   3   0   0    12821.54    12835.83    316.35 o 
   4   0   0     2246.69     2274.97     72.91 o 
   5   0   0    32171.95    32299.91    645.93 o 
   6   0   0    18253.54    17966.63    369.71 o 
   7   0   0     1158.04     1151.32     62.96 o 
   8   0   0     2121.59     2271.85    133.08 o 
   9   0   0      734.38      720.57     96.59 o 
  10   0   0      854.42      899.87    112.88 o 
  11   0   0     3402.93     3397.43    202.10 o 
   2   1   0      582.33      616.41     14.11 o 
   3   1   0     1170.31     1174.92     26.58 o 
   4   1   0      268.33      270.18     18.12 o 
   5   1   0     7016.45     7159.52    120.95 o 
   6   1   0      375.82      417.43     27.86 o 
   7   1   0       93.49       90.14     30.14 o 
   8   1   0     2830.58     2736.10    154.80 o 
   9   1   0      294.41      241.34    166.31 o 
  10   1   0     2158.58     2006.77    103.20 o 
  11   1   0       52.81       93.69     79.77 o 
   1   2   0     3293.21     3343.09     46.47 o 
   2   2   0     7416.94     7731.65     92.07 o 
   3   2   0     9918.19     9981.60    126.05 o 
   4   2   0       16.07       -9.62     14.27 o 
   5   2   0     1535.73     1588.04     38.95 o 
   6   2   0       37.87       26.35     21.84 o 
   7   2   0      131.27      113.48     27.96 o 
   8   2   0      170.44      138.36     40.08 o 
   9   2   0      974.34      967.09     75.73 o 
  10   2   0        0.24      -13.66     71.37 o 
  11   2   0       11.67       34.15     82.37 o 
   1   3   0    14189.41    14305.56    187.85 o 
   2   3   0     5732.59     5748.34     74.80 o 
   3   3   0     2711.87     2888.87     43.47 o 
   4   3   0     9757.25     9607.49    133.05 o 
   5   3   0     6862.09     6799.01     99.69 o 
   6   3   0        1.34        6.21     23.21 o 
   7   3   0     1899.47     1908.48     53.09 o 
   8   3   0     3273.21     3309.44     88.04 o 
   9   3   0       74.50       -0.22     63.10 o 
  10   3   0     2488.52     2300.78    111.86 o 
  11   3   0     1007.48      948.20     95.61 o 
   0   4   0    31351.95    31721.84    629.94 o 
   1   4   0     4135.02     4077.15     68.73 o 
   2   4   0      717.75      793.61     18.20 o 
   3   4   0     2090.54     2067.01     45.55 o 
   4   4   0     1968.69     2004.09     38.75 o 
   5   4   0     9386.69     9291.52    131.81 o 
   6   4   0     6817.24     6804.45    102.98 o 
   7   4   0     1226.73     1167.59     54.62 o 
   8   4   0        4.15       56.12     40.48 o 
   9   4   0      494.45      475.26     70.02 o 
  10   4   0      206.83      107.73     73.95 o 
  11   4   0      901.20      784.35     94.47 o 
   1   5   0     2720.94     2921.19     49.02 o 
   2   5   0     4838.19     4831.98     83.98 o 
   3   5   0      217.85      218.64     16.17 o 
   4   5   0       32.27       32.80     15.62 o 
   5   5   0       22.12       16.57     18.79 o 
   6   5   0      800.57      912.93     32.63 o 
   7   5   0      475.44      508.12     42.57 o 
   8   5   0      730.24      653.94     60.01 o 
   9   5   0        5.11      -17.71     66.27 o 
  10   5   0      105.94       58.58     75.73 o 
  11   5   0      359.90      345.38     91.80 o 
   0   6   0     5225.90     5173.22    120.33 o 
   1   6   0     2871.83     2810.06     61.19 o 
   2   6   0    11470.47    11122.34    163.75 o 
   3   6   0    27900.78    27447.91    390.78 o 
   4   6   0      769.14      837.67     38.50 o 
   5   6   0      872.98      953.81     32.86 o 
   6   6   0     3548.08     3691.84     72.42 o 
   7   6   0      171.68      231.04     42.61 o 
   8   6   0     9068.41     8986.80    208.59 o 
   9   6   0      213.22      217.53     73.19 o 
  10   6   0        1.57      106.51    105.68 o 
   1   7   0      508.81      655.55     26.75 o 
   2   7   0     8634.76     8618.37    130.64 o 
   3   7   0      182.50      171.42     24.58 o 
   4   7   0     3252.01     3258.99     62.38 o 
   5   7   0      333.22      347.84     27.81 o 
   6   7   0        1.47      -38.83     30.03 o 
   7   7   0      496.71      541.52     46.26 o 
   8   7   0      251.85      227.14     67.41 o 
   9   7   0        0.74      -50.05     57.54 o 
  10   7   0       51.69       50.05     87.28 o 
   0   8   0       22.82      -32.72     21.81 o 
   1   8   0      382.06      407.46     20.16 o 
   2   8   0     3325.74     3281.72     60.12 o 
   3   8   0     3002.35     2921.60     49.24 o 
   4   8   0        1.24       20.22     25.41 o 
   5   8   0      295.65      286.27     30.70 o 
   6   8   0      317.90      283.03     36.86 o 
   7   8   0     1442.39     1520.14     71.43 o 
   8   8   0     1390.67     1418.05    134.33 o 
   9   8   0      129.95      127.76     73.49 o 
  10   8   0      325.85      354.59    129.99 o 
   1   9   0     1574.74     1675.20     71.43 o 
   2   9   0     7632.05     7742.95    132.62 o 
   3   9   0      875.71     1026.42     35.08 o 
   4   9   0     1369.96     1310.77     38.89 o 
   5   9   0     1402.15     1415.30     55.12 o 
   6   9   0       76.95      126.29     45.85 o 
   7   9   0     4974.63     5060.11    152.19 o 
   8   9   0      329.51      326.56     61.16 o 
   9   9   0      736.57      812.89     80.58 o 
   0  10   0      727.27      799.73     56.90 o 
   1  10   0        0.76       31.62     26.67 o 
   2  10   0     1593.20     1525.35     46.47 o 
   3  10   0     4284.15     4349.81     85.28 o 
   4  10   0       43.51       51.64     26.06 o 
   5  10   0     3357.51     3546.54     94.59 o 
   6  10   0        2.11      -72.91     48.61 o 
   7  10   0      574.21      514.66     61.96 o 
   8  10   0     1995.77     1853.84     92.18 o 
   9  10   0      390.13      458.47    118.88 o 
   1  11   0       15.54       19.15     31.65 o 
   2  11   0      391.09      336.06     37.48 o 
   3  11   0     1326.97     1369.00     75.52 o 
   4  11   0      455.47      461.93     53.47 o 
   5  11   0      329.59      264.11     51.52 o 
   6  11   0      186.48      157.50     77.37 o 
   7  11   0      109.82       37.19     60.00 o 
   8  11   0       72.29      122.30     67.38 o 
   9  11   0        1.55       29.42     76.47 o 
   0  12   0     2952.78     3063.53    118.25 o 
   1  12   0      679.51      651.23     44.29 o 
   2  12   0     2530.71     2434.29     89.38 o 
   3  12   0      378.93      452.57     57.40 o 
   4  12   0      120.90      107.08     47.07 o 
   5  12   0      637.31      821.57     66.39 o 
   6  12   0     2075.61     1937.71    102.22 o 
   7  12   0      279.53      269.83     68.77 o 
   8  12   0      142.44       97.33     71.87 o 
   1  13   0     2868.01     2818.65     82.84 o 
   2  13   0     1950.55     1980.09    108.58 o 
   3  13   0      405.54      395.79     57.35 o 
   4  13   0     2833.37     2932.94    195.94 o 
   5  13   0        0.68       46.60     80.54 o 
   6  13   0      394.52      399.71     72.48 o 
   7  13   0      623.93      629.36     80.42 o 
   0  14   0     3449.01     3486.77    139.11 o 
   1  14   0      357.53      369.38     61.48 o 
   2  14   0        6.23      -41.68     51.91 o 
   3  14   0      176.39      113.31     62.48 o 
   4  14   0      792.62      836.87    108.42 o 
   5  14   0     4382.79     4214.43    138.02 o 
   6  14   0      191.93      199.94     73.17 o 
   7  14   0      110.24       61.07     78.78 o 
   1  15   0     1949.85     2003.63     89.66 o 
   2  15   0       26.24       31.29     59.24 o 
   3  15   0       46.11       28.42     61.07 o 
   4  15   0      911.64     1005.13     80.80 o 
   5  15   0      333.34      526.81    104.71 o 
   6  15   0     1542.29     1662.73    121.54 o 
   0  16   0      345.79      344.25     98.86 o 
   1  16   0        2.23      -31.16     60.55 o 
   2  16   0      573.46      678.89    151.35 o 
   3  16   0      353.77      409.77     76.75 o 
   4  16   0      439.45      497.17    124.59 o 
   5  16   0      251.61      205.13     82.71 o 
   1  17   0       12.76      -41.19     72.01 o 
   2  17   0        2.01      -52.83     72.62 o 
   3  17   0      193.03      210.46     79.45 o 
 -11   1   1      544.92      590.25     84.78 o 
 -10   1   1     2068.04     2221.38    106.40 o 
  -9   1   1     1405.41     1406.29    130.80 o 
  -8   1   1     2494.10     2467.14     99.73 o 
  -7   1   1     3449.44     3369.76    117.83 o 
  -6   1   1    12501.79    11997.62    194.29 o 
  -5   1   1     1931.73     1855.25     42.73 o 
  -4   1   1    13890.89    13354.86    191.26 o 
  -3   1   1    10746.74    10538.77    165.29 o 
  -2   1   1     2368.71     2288.92     33.83 o 
  -1   1   1     9243.92     9609.43    169.62 o 
   1   1   1     3172.91     3212.15     52.71 o 
   2   1   1     9036.16     9045.74    130.97 o 
   3   1   1     2180.21     2238.49     44.38 o 
   4   1   1     6180.57     6173.44    104.73 o 
   5   1   1     2490.55     2521.72     55.02 o 
   6   1   1     1646.24     1658.09     45.93 o 
   7   1   1     1183.93     1182.05     43.43 o 
   8   1   1      316.88      329.67     40.35 o 
   9   1   1      666.07      580.61    154.67 o 
  10   1   1      456.04      361.68     75.39 o 
  11   1   1      308.26      231.37     87.92 o 
 -11   2   1     4219.08     4319.55    161.75 o 
 -10   2   1      791.61      715.82     76.40 o 
  -9   2   1     1635.50     1700.65     85.26 o 
  -8   2   1       24.90        1.42     43.13 o 
  -7   2   1       27.82       24.45     25.62 o 
  -6   2   1     5845.05     5645.83    100.51 o 
  -5   2   1    10305.60    10070.66    148.85 o 
  -4   2   1       43.40       21.07     11.54 o 
  -3   2   1     5795.98     6163.72     85.99 o 
  -2   2   1     3605.01     3609.56     47.79 o 
  -1   2   1    10815.66    10248.35    113.62 o 
   0   2   1    10716.91    10141.62    336.74 o 
   1   2   1        8.33       22.44      8.32 o 
   2   2   1    14617.30    15134.32    187.29 o 
   3   2   1      752.44      780.82     25.17 o 
   4   2   1      417.62      362.02     19.57 o 
   5   2   1     1328.93     1445.54     47.58 o 
   6   2   1     5671.60     5545.45     93.59 o 
   7   2   1      161.49      175.47     28.86 o 
   8   2   1     1400.27     1447.60     59.15 o 
   9   2   1        4.33      -10.24     73.36 o 
  10   2   1       98.37       44.48     73.73 o 
  11   2   1     1781.24     1840.86    115.15 o 
 -11   3   1       61.70       71.68     79.55 o 
 -10   3   1     2089.24     1933.01    101.43 o 
  -9   3   1      900.74      808.60     71.33 o 
  -8   3   1       91.00       91.63     42.40 o 
  -7   3   1     1496.94     1462.25     51.96 o 
  -6   3   1       95.18       42.92     20.69 o 
  -5   3   1        0.51      -12.34     14.64 o 
  -4   3   1      263.93      274.87     14.54 o 
  -3   3   1     1644.88     1625.02     28.19 o 
  -2   3   1     7520.42     7669.99    104.60 o 
  -1   3   1       23.05        8.59      7.39 o 
   0   3   1     1981.55     2073.63     32.13 o 
   1   3   1      383.76      454.04     16.21 o 
   2   3   1     2850.85     2745.34     43.36 o 
   3   3   1     9223.96     9040.31    116.62 o 
   4   3   1      940.16     1040.71     35.36 o 
   5   3   1      409.65      408.20     23.98 o 
   6   3   1      673.80      699.19     36.06 o 
   7   3   1     2212.49     2184.14     54.26 o 
   8   3   1      203.07      219.12     43.34 o 
   9   3   1     1463.18     1434.82    203.64 o 
  10   3   1       78.39      109.75    105.31 o 
  11   3   1       26.09       -0.21     86.72 o 
 -11   4   1      128.27      133.20     84.57 o 
 -10   4   1        1.14       58.11     70.14 o 
  -9   4   1      495.05      633.40     79.31 o 
  -8   4   1     4834.56     4565.00    108.09 o 
  -7   4   1       89.07       88.14     33.68 o 
  -6   4   1     1458.38     1492.55     37.41 o 
  -5   4   1      287.38      306.99     24.10 o 
  -4   4   1      440.89      538.24     17.88 o 
  -3   4   1     5032.09     4977.03     72.72 o 
  -2   4   1     3759.82     3829.36     50.31 o 
  -1   4   1     2122.12     2205.86     33.62 o 
   0   4   1      798.01      908.97     22.11 o 
   1   4   1     4362.36     4281.71     73.15 o 
   2   4   1      135.22      126.34     16.54 o 
   3   4   1     5228.40     5303.13     77.96 o 
   4   4   1     3513.28     3453.56     57.20 o 
   5   4   1     1621.62     1736.12     38.74 o 
   6   4   1     1116.09     1251.98     72.68 o 
   7   4   1     2505.56     2483.78     64.23 o 
   8   4   1     3350.89     3328.72     93.66 o 
   9   4   1     1523.52     1566.41    100.32 o 
  10   4   1      434.49      422.09     84.68 o 
  11   4   1       49.76       24.24     93.15 o 
 -11   5   1        0.59      -24.12    127.34 o 
 -10   5   1     1451.89     1319.31     91.74 o 
  -9   5   1     2610.10     2555.99    112.35 o 
  -8   5   1        2.72       -7.91     59.89 o 
  -7   5   1     3579.30     3543.92     80.48 o 
  -6   5   1     4919.88     4944.41     80.57 o 
  -5   5   1      318.56      372.01     19.99 o 
  -4   5   1     9255.73     9346.57    129.83 o 
  -3   5   1     5912.66     5948.82     80.40 o 
  -2   5   1        9.29        6.08     14.98 o 
  -1   5   1    15108.10    15325.87    240.17 o 
   0   5   1    12315.55    12359.14    179.01 o 
   1   5   1     4895.30     4943.13     84.24 o 
   2   5   1    15745.73    15459.70    222.37 o 
   3   5   1      380.23      467.50     20.98 o 
   4   5   1     1274.74     1368.95     32.34 o 
   5   5   1      227.68      207.95     21.80 o 
   6   5   1      153.34      187.86     24.71 o 
   7   5   1      264.88      230.90     34.50 o 
   8   5   1      304.93      299.56     46.84 o 
   9   5   1        1.33        8.89     54.57 o 
  10   5   1      450.20      340.53     85.73 o 
  11   5   1        4.70      -68.79     92.64 o 
 -10   6   1      676.86      578.69    131.71 o 
  -9   6   1       38.96      -76.99     65.08 o 
  -8   6   1       57.55       81.66     63.67 o 
  -7   6   1      294.19      313.29     48.96 o 
  -6   6   1     1700.56     1598.63     90.86 o 
  -5   6   1     3389.13     3380.68     63.89 o 
  -4   6   1      566.84      627.81     26.85 o 
  -3   6   1      629.62      652.60     29.90 o 
  -2   6   1     1133.36     1134.66     45.23 o 
  -1   6   1      212.34      295.54     22.18 o 
   0   6   1    10651.30    10921.67    148.67 o 
   1   6   1     3538.41     3541.46     65.05 o 
   2   6   1       73.53       63.80     15.28 o 
   3   6   1     1623.07     1575.08     37.56 o 
   4   6   1      133.42      136.11     19.48 o 
   5   6   1      484.52      480.22     28.93 o 
   6   6   1        1.67       25.97     25.10 o 
   7   6   1        6.87       38.95     34.34 o 
   8   6   1     1604.71     1468.13     72.85 o 
   9   6   1      742.89      759.01     67.94 o 
  10   6   1      215.13      217.61     87.29 o 
 -10   7   1       16.28       25.91     81.38 o 
  -9   7   1     1908.55     1774.47    182.02 o 
  -8   7   1       16.91      -18.79     49.33 o 
  -7   7   1     4736.30     4508.17    108.58 o 
  -6   7   1     1017.62      959.15     42.19 o 
  -5   7   1      951.02     1002.35     34.67 o 
  -4   7   1     6945.81     6950.53    103.74 o 
  -3   7   1     3798.20     3853.42     61.92 o 
  -2   7   1    11383.73    11195.10    182.03 o 
  -1   7   1     5943.07     5859.92     91.73 o 
   0   7   1     3095.24     3253.29     52.59 o 
   1   7   1    10252.85    10375.52    168.74 o 
   2   7   1     6987.06     6784.19    106.86 o 
   3   7   1     3669.93     3561.52     56.07 o 
   4   7   1     9662.33     9770.40    151.13 o 
   5   7   1      215.21      206.29     27.22 o 
   6   7   1      296.61      297.52     30.48 o 
   7   7   1     2807.32     2782.94    104.39 o 
   8   7   1        5.71       32.00     52.46 o 
   9   7   1     2105.67     2189.60     94.84 o 
  10   7   1       57.03       16.87     90.42 o 
 -10   8   1      197.29      314.84    144.74 o 
  -9   8   1     1768.40     1620.67    142.08 o 
  -8   8   1     8834.49     8686.11    206.45 o 
  -7   8   1        1.58      -68.85     45.90 o 
  -6   8   1       13.53       -5.34     33.32 o 
  -5   8   1     1290.61     1291.35     55.67 o 
  -4   8   1      265.71      287.15     27.27 o 
  -3   8   1     9956.01     9748.14    137.47 o 
  -2   8   1    11826.23    11560.92    189.72 o 
  -1   8   1      683.25      746.34     26.85 o 
   0   8   1      202.76      251.31     21.98 o 
   1   8   1     2288.62     2219.70     45.79 o 
   2   8   1     1128.90     1166.80     40.54 o 
   3   8   1     8161.13     8178.55    111.35 o 
   4   8   1      868.42      950.05     37.95 o 
   5   8   1     2387.37     2384.74     61.58 o 
   6   8   1      456.83      549.47     44.61 o 
   7   8   1       11.92       37.85     48.05 o 
   8   8   1     1158.52     1140.00    106.85 o 
   9   8   1      187.02      120.40     66.79 o 
  10   8   1      830.91      660.89    101.26 o 
 -10   9   1       11.14      160.31    150.82 o 
  -9   9   1        9.86      101.85     80.44 o 
  -8   9   1        0.55       29.45     56.42 o 
  -7   9   1      856.61      891.49     92.80 o 
  -6   9   1       21.39        1.41     45.02 o 
  -5   9   1      504.66      505.20     42.65 o 
  -4   9   1       70.28       25.38     24.65 o 
  -3   9   1      834.17      956.83     31.73 o 
  -2   9   1        1.60       60.04     26.69 o 
  -1   9   1     2049.10     2103.73     49.50 o 
   0   9   1     9780.68    10005.64    166.26 o 
   1   9   1     3490.12     3318.12     76.26 o 
   2   9   1      414.19      423.63     28.45 o 
   3   9   1     3277.51     3271.35     63.87 o 
   4   9   1     2358.86     2421.11     55.90 o 
   5   9   1      495.68      504.99     38.58 o 
   6   9   1     5278.08     5299.03    225.51 o 
   7   9   1      285.43      332.79     69.54 o 
   8   9   1      832.43      762.61     69.66 o 
   9   9   1       83.51       32.08     70.09 o 
  -9  10   1      198.17      173.59    142.54 o 
  -8  10   1       15.33       47.94     69.39 o 
  -7  10   1        1.08      -21.81     51.30 o 
  -6  10   1        3.60        3.66     47.17 o 
  -5  10   1       29.30      -10.13     44.06 o 
  -4  10   1      138.02      101.49     35.12 o 
  -3  10   1      724.99      658.54     40.43 o 
  -2  10   1       73.81       22.93     28.56 o 
  -1  10   1      808.55      861.20     44.53 o 
   0  10   1     1202.53     1165.03     42.94 o 
   1  10   1      231.76      281.67     30.23 o 
   2  10   1      633.87      593.81     31.99 o 
   3  10   1      278.35      300.66     27.06 o 
   4  10   1     3434.27     3534.14     72.71 o 
   5  10   1     1284.81     1286.92     50.42 o 
   6  10   1      723.34      807.26     62.24 o 
   7  10   1      119.07      258.34     61.12 o 
   8  10   1      522.78      578.87     74.46 o 
   9  10   1     2214.88     2239.03    209.09 o 
  -9  11   1      771.26      372.65    148.38 o 
  -8  11   1     1046.87     1002.67     80.38 o 
  -7  11   1     1683.83     1933.24     89.27 o 
  -6  11   1      786.98      944.69     72.16 o 
  -5  11   1       27.97       79.21     49.46 o 
  -4  11   1     3585.47     3455.40    145.72 o 
  -3  11   1        2.50       -5.62     33.90 o 
  -2  11   1     2000.15     2115.87     69.89 o 
  -1  11   1     1120.26     1210.34     50.03 o 
   0  11   1      166.01      188.90     34.26 o 
   1  11   1        2.37        2.15     34.72 o 
   2  11   1     1094.63     1138.78     41.77 o 
   3  11   1       65.14       48.17     29.12 o 
   4  11   1      545.72      525.28     43.44 o 
   5  11   1      615.55      702.52    104.59 o 
   6  11   1       43.92       42.41     55.24 o 
   7  11   1      361.74      411.99     66.51 o 
   8  11   1       11.08       93.09     70.56 o 
   9  11   1       26.89       69.72     81.10 o 
  -8  12   1     3264.70     3525.13    146.65 o 
  -7  12   1      783.23      812.50     75.03 o 
  -6  12   1      218.54      133.89     58.82 o 
  -5  12   1      131.20      171.43     53.69 o 
  -4  12   1     1296.98     1358.27     72.35 o 
  -3  12   1     5256.90     4952.65    172.21 o 
  -2  12   1     4189.40     4050.76     97.75 o 
  -1  12   1      541.43      568.37     44.66 o 
   0  12   1      695.93      710.12     53.58 o 
   1  12   1      197.50      192.42     38.31 o 
   2  12   1       13.44      -44.08     29.39 o 
   3  12   1     1254.89     1279.88     58.89 o 
   4  12   1     1243.72     1391.81     77.12 o 
   5  12   1     1498.72     1474.33     79.88 o 
   6  12   1      236.49      270.25     64.63 o 
   7  12   1      167.69      158.29     99.39 o 
   8  12   1      506.06      412.24     78.13 o 
  -7  13   1       29.74       41.53     70.86 o 
  -6  13   1     1284.32     1317.61     89.21 o 
  -5  13   1     1687.36     1807.24     86.76 o 
  -4  13   1     1279.67     1353.83     75.02 o 
  -3  13   1      163.83      215.87     53.93 o 
  -2  13   1        5.02       48.42     47.30 o 
  -1  13   1     2987.00     3197.10     89.82 o 
   0  13   1      183.79      166.81     41.65 o 
   1  13   1     6038.67     5755.18    129.18 o 
   2  13   1      214.38      307.23     43.99 o 
   3  13   1       55.28       42.28     43.29 o 
   4  13   1     2192.02     2227.70    145.16 o 
   5  13   1      806.73      639.29     87.58 o 
   6  13   1     2844.01     2895.25    207.01 o 
   7  13   1     1062.90      873.99     87.35 o 
  -7  14   1      384.10      206.12     80.90 o 
  -6  14   1     1287.41     1355.69     97.15 o 
  -5  14   1     2171.56     2308.38    100.88 o 
  -4  14   1        2.90      -12.33     57.85 o 
  -3  14   1      416.07      459.34     93.97 o 
  -2  14   1      768.44      744.33     63.75 o 
  -1  14   1       20.31       68.99     43.96 o 
   0  14   1     4586.13     4728.11    119.29 o 
   1  14   1       99.99      122.80     47.08 o 
   2  14   1       85.74        5.29     44.90 o 
   3  14   1       77.86       54.79     56.34 o 
   4  14   1      643.55      610.64     66.87 o 
   5  14   1     2009.56     2040.57     97.73 o 
   6  14   1      378.36      454.33     89.71 o 
   7  14   1       19.23      -19.94     80.49 o 
  -6  15   1        9.26      -19.80     74.92 o 
  -5  15   1        9.09      -12.42     70.01 o 
  -4  15   1      307.36      421.09     74.64 o 
  -3  15   1      144.09      194.87     62.24 o 
  -2  15   1      998.56      981.53    114.17 o 
  -1  15   1       92.26       81.76     55.23 o 
   0  15   1      508.07      449.40     54.38 o 
   1  15   1     1001.82     1088.19     63.56 o 
   2  15   1      109.32      122.87     60.25 o 
   3  15   1      712.80      760.76     74.29 o 
   4  15   1      776.39      692.26     95.31 o 
   5  15   1       52.90       18.19     73.41 o 
   6  15   1      710.13      811.93     90.69 o 
  -5  16   1      930.61      892.83    119.99 o 
  -4  16   1       25.23       22.82     83.93 o 
  -3  16   1       43.29       74.40     69.43 o 
  -2  16   1       34.35        5.06     61.97 o 
  -1  16   1      930.64      772.44     75.48 o 
   0  16   1     1897.82     1847.42     96.47 o 
   1  16   1      355.28      389.10     69.99 o 
   2  16   1       43.64      -18.30     64.44 o 
   3  16   1      261.46      209.09     74.11 o 
   4  16   1        1.77       12.69     72.77 o 
   5  16   1     1851.83     1987.69    170.47 o 
  -3  17   1       51.14      -49.74     76.10 o 
  -2  17   1       59.59       73.01     73.08 o 
  -1  17   1      149.53      124.86     73.58 o 
   0  17   1       34.62        2.83     71.73 o 
   1  17   1      264.09      287.03     93.10 o 
   2  17   1       81.08      125.16     77.15 o 
   3  17   1      258.50      307.58     84.02 o 
 -11   0   2     4809.38     4675.19    237.88 o 
 -10   0   2     4440.36     3902.89    196.76 o 
  -9   0   2        0.50       73.45     74.39 o 
  -8   0   2       53.62       20.74     63.99 o 
  -7   0   2     6322.90     5723.71    227.44 o 
  -6   0   2     2195.38     2214.09     67.71 o 
  -5   0   2    17570.38    17377.40    304.84 o 
  -4   0   2     6880.83     7206.48    130.94 o 
  -3   0   2     1503.41     1551.63     81.84 o 
  -2   0   2     2134.15     2318.38     46.46 o 
  -1   0   2     1388.45     1223.81     22.69 o 
   0   0   2     3927.16     4487.96     73.09 o 
   1   0   2    27239.57    26868.31    534.50 o 
   2   0   2        0.44      -20.05     20.94 o 
   3   0   2     1632.97     1910.71     67.25 o 
   4   0   2       25.60       40.66     31.77 o 
   5   0   2    13055.33    12524.99    321.80 o 
   6   0   2      151.81      204.70     35.62 o 
   7   0   2      456.45      451.26     47.16 o 
   8   0   2     3113.22     2972.30    174.23 o 
   9   0   2      560.37      612.52    107.77 o 
  10   0   2     2009.41     1902.91    157.57 o 
  11   0   2      896.95      850.78    152.57 o 
 -11   1   2        0.26      -48.11     72.26 o 
 -10   1   2      544.54      587.72     73.44 o 
  -9   1   2     1099.50     1245.12    157.57 o 
  -8   1   2     2681.72     2504.74    173.91 o 
  -7   1   2      302.58      325.20     35.17 o 
  -6   1   2     1412.55     1474.28     34.45 o 
  -5   1   2       35.13       18.24     14.55 o 
  -4   1   2     4643.87     4705.59     79.53 o 
  -3   1   2      797.47      888.11     17.74 o 
  -2   1   2    15701.23    16514.99    202.42 o 
  -1   1   2     5488.67     5357.85     55.88 o 
   0   1   2     2832.14     2713.06     39.14 o 
   1   1   2     4624.81     4468.43     81.57 o 
   2   1   2       14.89       22.56     10.88 o 
   3   1   2    11952.51    12135.72    176.74 o 
   4   1   2     1725.20     1675.76     56.02 o 
   5   1   2        1.55       26.68     21.97 o 
   6   1   2      650.47      716.38     35.32 o 
   7   1   2       86.54       66.18     27.97 o 
   8   1   2     1008.48      955.23     47.25 o 
   9   1   2       17.67      -31.99     53.16 o 
  10   1   2      793.48      727.65    116.39 o 
  11   1   2      193.53      251.32     94.52 o 
 -11   2   2      194.80      239.89     80.83 o 
 -10   2   2     1361.80     1306.73    147.96 o 
  -9   2   2       30.53        8.55     54.37 o 
  -8   2   2     5387.21     5330.21    158.61 o 
  -7   2   2       14.94       -4.43     31.13 o 
  -6   2   2      129.55      166.36     46.69 o 
  -5   2   2      768.87      778.11     45.88 o 
  -4   2   2     5566.25     5805.46     81.26 o 
  -3   2   2     6497.44     6689.29     86.89 o 
  -2   2   2    11532.07    11490.47    155.00 o 
  -1   2   2      431.52      512.64     11.93 o 
   0   2   2    11439.86    11517.07    152.72 o 
   1   2   2      418.25      449.27     17.13 o 
   2   2   2     3216.91     3276.97     46.24 o 
   3   2   2     4686.73     4651.25     74.43 o 
   4   2   2       46.28       21.45     16.89 o 
   5   2   2      874.88      930.40     49.73 o 
   6   2   2      845.90      879.45     34.11 o 
   7   2   2     1255.93     1220.82     43.19 o 
   8   2   2     1534.16     1430.33     58.25 o 
   9   2   2      318.76      298.95     57.45 o 
  10   2   2       74.97      -11.31     77.31 o 
  11   2   2      108.47      181.56     90.59 o 
 -11   3   2        4.66      177.68    126.93 o 
 -10   3   2     1156.24      970.72     81.13 o 
  -9   3   2     1521.93     1473.38     79.48 o 
  -8   3   2      314.19      299.78     47.11 o 
  -7   3   2      185.03      231.40     32.95 o 
  -6   3   2     1926.33     2045.20     54.60 o 
  -5   3   2       42.59       39.83     13.84 o 
  -4   3   2      676.18      719.26     18.07 o 
  -3   3   2     2311.70     2222.61     36.77 o 
  -2   3   2     6237.78     6530.84     75.09 o 
  -1   3   2      209.32      282.79     13.11 o 
   0   3   2    11928.55    11752.97    156.41 o 
   1   3   2       23.20       24.58     13.01 o 
   2   3   2      979.37     1033.82     28.00 o 
   3   3   2     1917.99     1905.92     33.26 o 
   4   3   2      552.39      697.85     23.25 o 
   5   3   2     1179.67     1226.91     35.54 o 
   6   3   2       50.08       63.45     25.31 o 
   7   3   2      306.21      251.36     35.47 o 
   8   3   2     2143.67     2105.57     92.68 o 
   9   3   2       84.19      152.68     56.50 o 
  10   3   2     1291.44     1238.61    118.20 o 
  11   3   2       15.36       88.06     91.01 o 
 -11   4   2     1374.91     1540.67    157.30 o 
 -10   4   2     1068.00     1367.89    125.24 o 
  -9   4   2      763.56      691.22     68.87 o 
  -8   4   2        2.57      -31.84     77.81 o 
  -7   4   2     1365.51     1351.31     64.26 o 
  -6   4   2      421.48      431.43     27.59 o 
  -5   4   2     3289.42     3208.75     46.50 o 
  -4   4   2     2765.49     2864.90     43.81 o 
  -3   4   2     3264.62     3294.29     47.12 o 
  -2   4   2      192.87      211.71     10.22 o 
  -1   4   2     1002.18     1091.29     21.64 o 
   0   4   2     3698.69     3634.42     58.71 o 
   1   4   2     1576.90     1519.34     35.00 o 
   2   4   2     7131.07     7084.60    107.39 o 
   3   4   2     4918.64     5153.79     77.00 o 
   4   4   2     1087.93     1239.25     30.62 o 
   5   4   2     3535.31     3580.95     61.81 o 
   6   4   2      446.05      467.47     30.95 o 
   7   4   2        0.24        1.75     30.69 o 
   8   4   2      560.47      599.93     59.33 o 
   9   4   2       16.37      116.08     56.42 o 
  10   4   2     1409.08     1457.47    155.06 o 
 -11   5   2        8.13      105.78    137.74 o 
 -10   5   2      110.69      138.96    114.19 o 
  -9   5   2      288.31      242.97     62.34 o 
  -8   5   2     2412.47     2374.83    164.91 o 
  -7   5   2     1533.12     1613.88     51.88 o 
  -6   5   2      481.51      490.82     31.37 o 
  -5   5   2     1845.24     1922.73     36.39 o 
  -4   5   2      124.51      144.68     14.65 o 
  -3   5   2       25.74        4.61     10.97 o 
  -2   5   2     2377.80     2265.25     55.19 o 
  -1   5   2      190.71      201.55     16.29 o 
   0   5   2     4126.73     3988.99     64.80 o 
   1   5   2     1943.81     2032.84     45.03 o 
   2   5   2     1793.27     1791.33     47.05 o 
   3   5   2     1266.00     1266.64     48.79 o 
   4   5   2       41.54       49.86     17.75 o 
   5   5   2     2254.39     2260.56     50.99 o 
   6   5   2     3621.73     3568.31     71.62 o 
   7   5   2     1673.19     1654.17     56.27 o 
   8   5   2       53.73       63.82     44.52 o 
   9   5   2        3.79      -43.62     58.10 o 
  10   5   2      100.28      120.52     82.94 o 
 -10   6   2     1536.93     1821.59    164.40 o 
  -9   6   2      164.74       95.66     91.39 o 
  -8   6   2     5730.87     5512.94    168.89 o 
  -7   6   2     2550.47     2582.28    101.57 o 
  -6   6   2      100.25       89.77     46.59 o 
  -5   6   2     3278.99     3355.89     62.33 o 
  -4   6   2     2196.70     2103.63     42.27 o 
  -3   6   2    13485.91    13270.76    193.17 o 
  -2   6   2     7762.94     7756.64    116.59 o 
  -1   6   2      409.76      481.47     37.03 o 
   0   6   2      538.42      592.86     36.19 o 
   1   6   2     1174.79     1267.67     37.83 o 
   2   6   2     3520.48     3465.34     57.06 o 
   3   6   2     5122.24     4824.31     88.77 o 
   4   6   2       77.47       59.85     24.69 o 
   5   6   2      103.50       90.10     23.98 o 
   6   6   2     1209.32     1224.42     41.63 o 
   7   6   2      487.27      522.34     44.94 o 
   8   6   2     4760.17     4737.56    135.91 o 
   9   6   2      138.66      -28.02     69.35 o 
  10   6   2       10.80       93.71     89.31 o 
 -10   7   2      194.85      -20.85    123.79 o 
  -9   7   2     1723.34     1912.95    161.73 o 
  -8   7   2      734.30      777.22     78.26 o 
  -7   7   2      530.25      564.55     84.38 o 
  -6   7   2      505.99      534.77     38.17 o 
  -5   7   2     1276.27     1352.39     43.91 o 
  -4   7   2      345.95      308.70     39.95 o 
  -3   7   2     1224.84     1263.53     30.40 o 
  -2   7   2       98.75      129.92     20.36 o 
  -1   7   2      890.55     1000.28     28.12 o 
   0   7   2       99.23      101.16     18.59 o 
   1   7   2      359.31      407.38     23.23 o 
   2   7   2      111.68      165.81     22.17 o 
   3   7   2      271.61      260.58     20.18 o 
   4   7   2      306.74      344.64     35.39 o 
   5   7   2       11.67      -34.50     26.82 o 
   6   7   2       53.68       20.66     28.81 o 
   7   7   2     1072.47     1099.52     65.63 o 
   8   7   2      309.04      282.91     58.86 o 
   9   7   2     2050.78     2082.31     94.41 o 
  10   7   2       12.80       44.40     93.00 o 
 -10   8   2      467.50      713.91    155.38 o 
  -9   8   2        7.12       55.58    120.78 o 
  -8   8   2     3764.16     3697.91    260.77 o 
  -7   8   2     1931.51     1874.83     75.91 o 
  -6   8   2     1030.61     1101.34     51.82 o 
  -5   8   2     6581.38     6635.81    123.74 o 
  -4   8   2        2.54       19.29     23.19 o 
  -3   8   2    10708.61    10888.04    165.30 o 
  -2   8   2     9479.39     9390.43    157.04 o 
  -1   8   2       52.75       26.13     19.60 o 
   0   8   2     6877.72     6843.72    107.31 o 
   1   8   2     2240.57     2211.47     51.82 o 
   2   8   2     1915.21     1869.90     44.34 o 
   3   8   2     9454.10     9309.55    134.78 o 
   4   8   2     1019.04      980.23     42.66 o 
   5   8   2      545.91      467.34     35.14 o 
   6   8   2     1223.48     1224.31    103.11 o 
   7   8   2        5.66      -15.28     42.20 o 
   8   8   2     1717.16     1683.99    142.94 o 
   9   8   2      319.44      308.75     72.20 o 
  10   8   2       98.07      113.41    153.59 o 
  -9   9   2      130.76      318.09    125.71 o 
  -8   9   2        4.68        2.64     75.97 o 
  -7   9   2     1660.63     1780.66     76.98 o 
  -6   9   2     2102.56     2139.87     79.41 o 
  -5   9   2       63.74       42.49     34.77 o 
  -4   9   2      613.60      568.36     39.75 o 
  -3   9   2       11.28        4.31     24.32 o 
  -2   9   2     1037.09     1016.59     40.25 o 
  -1   9   2      406.48      447.69     32.53 o 
   0   9   2     2153.71     2097.49     53.12 o 
   1   9   2     1221.45     1338.73     49.14 o 
   2   9   2     3214.65     3132.09     67.78 o 
   3   9   2      367.88      427.55     28.13 o 
   4   9   2      768.18      831.82     41.87 o 
   5   9   2      533.69      678.45     42.15 o 
   6   9   2     2196.02     2238.73    150.99 o 
   7   9   2     1172.18     1161.46     71.19 o 
   8   9   2      397.37      321.24     65.17 o 
   9   9   2      295.41      229.17     73.69 o 
  -9  10   2      151.82      -95.14    141.90 o 
  -8  10   2      740.31      783.58     98.64 o 
  -7  10   2       59.73      -22.54     77.43 o 
  -6  10   2     1127.20     1057.42     61.71 o 
  -5  10   2     1899.36     1906.76     73.00 o 
  -4  10   2      230.37      291.05     65.27 o 
  -3  10   2      122.24      173.18     33.31 o 
  -2  10   2      380.94      381.68     35.13 o 
  -1  10   2      335.61      331.63     33.23 o 
   0  10   2     6579.05     6465.49    105.55 o 
   1  10   2       41.86       81.86     23.35 o 
   2  10   2      587.45      603.19     34.23 o 
   3  10   2      941.35      983.92     37.22 o 
   4  10   2        0.42       19.43     28.92 o 
   5  10   2      956.40     1046.65     43.92 o 
   6  10   2       61.55      111.42     53.82 o 
   7  10   2      400.10      404.42     66.52 o 
   8  10   2     1381.99     1402.58     88.28 o 
   9  10   2       34.79       29.50     79.90 o 
  -9  11   2       40.59       70.14    151.46 o 
  -8  11   2       46.62      212.18     93.18 o 
  -7  11   2       42.66       73.80     72.24 o 
  -6  11   2      322.58      361.98     61.25 o 
  -5  11   2     3063.43     2992.99     99.48 o 
  -4  11   2       22.62       31.78     43.66 o 
  -3  11   2      965.84      893.34     54.94 o 
  -2  11   2       62.28       11.48     60.77 o 
  -1  11   2     2090.17     2168.33     65.11 o 
   0  11   2      105.33       62.88     28.21 o 
   1  11   2      104.49       46.64     36.83 o 
   2  11   2      398.49      430.24     34.25 o 
   3  11   2     6388.59     6188.98    107.70 o 
   4  11   2       15.38        0.87     30.25 o 
   5  11   2     4461.22     4757.72    134.31 o 
   6  11   2       11.83      -14.82     55.31 o 
   7  11   2       37.42      100.62     89.66 o 
   8  11   2     3147.81     3232.87    124.32 o 
  -8  12   2      826.33      955.63    112.15 o 
  -7  12   2      742.45      842.48     74.25 o 
  -6  12   2      755.63      700.27     69.38 o 
  -5  12   2     3854.41     3929.04    121.16 o 
  -4  12   2       50.18      -10.11     47.52 o 
  -3  12   2      857.46      983.08     62.54 o 
  -2  12   2     3613.35     3514.91    106.87 o 
  -1  12   2      175.15      187.37     38.80 o 
   0  12   2     6306.52     6399.17    184.40 o 
   1  12   2      946.40      892.22     46.24 o 
   2  12   2      109.66       65.21     33.40 o 
   3  12   2     5523.18     5616.66    101.99 o 
   4  12   2     1053.58     1138.95     59.29 o 
   5  12   2     1552.77     1592.49     81.61 o 
   6  12   2      893.71     1040.04     76.36 o 
   7  12   2      452.48      412.09     76.41 o 
   8  12   2      515.94      416.47     93.43 o 
  -7  13   2      140.63      175.99     97.84 o 
  -6  13   2     1297.70     1286.60     82.92 o 
  -5  13   2        9.98       -0.70     56.88 o 
  -4  13   2      195.42      239.18     59.55 o 
  -3  13   2      393.48      437.26    102.69 o 
  -2  13   2       42.55       36.97     47.28 o 
  -1  13   2      747.98      904.19     79.74 o 
   0  13   2      141.67      168.60     40.75 o 
   1  13   2      162.77      156.78     47.74 o 
   2  13   2      154.41      164.86     44.20 o 
   3  13   2     1675.74     1689.79     61.29 o 
   4  13   2      149.82      123.01     58.03 o 
   5  13   2       12.90       38.80     61.35 o 
   6  13   2      296.43      265.96     74.39 o 
   7  13   2        5.43       -3.37     75.61 o 
  -7  14   2       14.90      110.20    104.77 o 
  -6  14   2     2834.45     3006.74    131.37 o 
  -5  14   2     2075.20     2259.76    100.49 o 
  -4  14   2       32.07       24.25     59.48 o 
  -3  14   2      159.08      140.50     58.21 o 
  -2  14   2     2101.05     1873.08    100.82 o 
  -1  14   2      929.57      972.42     88.86 o 
   0  14   2     8351.53     8218.50    172.41 o 
   1  14   2     1316.86     1374.19    112.97 o 
   2  14   2       26.36       61.50     48.81 o 
   3  14   2      469.76      434.80     48.30 o 
   4  14   2      447.24      400.72     65.87 o 
   5  14   2     2445.38     2628.24    171.96 o 
   6  14   2     1392.46     1418.04     93.95 o 
  -6  15   2      750.20      642.80     86.97 o 
  -5  15   2     1127.10     1286.14    150.56 o 
  -4  15   2     1782.16     1888.67     96.44 o 
  -3  15   2      864.17      816.81     76.03 o 
  -2  15   2       44.53      -16.60     58.88 o 
  -1  15   2     4056.89     3874.67    124.96 o 
   0  15   2        1.26      -36.19     56.46 o 
   1  15   2     3182.60     3142.91    177.38 o 
   2  15   2     1812.86     1747.08     83.55 o 
   3  15   2      741.53      793.54     86.81 o 
   4  15   2     1537.01     1577.98     95.55 o 
   5  15   2      578.97      604.52     82.40 o 
  -4  16   2       43.89       39.83     72.84 o 
  -3  16   2     1235.92     1098.34     85.82 o 
  -2  16   2       19.67       50.95     64.94 o 
  -1  16   2        6.71      -16.54     64.50 o 
   0  16   2      131.48      107.45     63.54 o 
   1  16   2      157.10      164.70     68.47 o 
   2  16   2     1294.73     1230.86    137.87 o 
   3  16   2      646.22      722.84    116.18 o 
   4  16   2     1051.59     1135.92     92.96 o 
  -3  17   2      149.53      154.22     78.62 o 
  -2  17   2      475.86      489.72     81.03 o 
  -1  17   2      164.36      230.09     73.50 o 
   0  17   2      348.53      278.19     97.47 o 
   1  17   2      171.12      127.65     92.80 o 
   2  17   2     1728.57     1552.35    123.50 o 
 -11   1   3      292.72      315.76    124.13 o 
 -10   1   3      235.98      244.82     65.83 o 
  -9   1   3     1454.22     1551.22     80.84 o 
  -8   1   3     1235.76     1298.41     82.94 o 
  -7   1   3      113.98       26.73     53.04 o 
  -6   1   3     4385.49     4477.90     76.27 o 
  -5   1   3     6200.54     6316.25     97.69 o 
  -4   1   3     6830.11     6789.32     82.82 o 
  -3   1   3     1017.59     1065.65     21.62 o 
  -2   1   3      583.94      607.89     12.02 o 
  -1   1   3    32189.26    32373.69    298.89 o 
   0   1   3    18130.64    18578.70    243.96 o 
   1   1   3    26275.39    26602.22    409.83 o 
   2   1   3     3681.36     3596.59     58.41 o 
   3   1   3       93.62      122.10     15.61 o 
   4   1   3     5661.20     5522.21     89.64 o 
   5   1   3      839.34      872.52     31.28 o 
   6   1   3     2082.38     2136.67     51.69 o 
   7   1   3     4854.11     4740.39     89.78 o 
   8   1   3     1836.96     1917.78    103.16 o 
   9   1   3      625.76      474.07     55.08 o 
  10   1   3     1442.59     1109.29    142.67 o 
  11   1   3      127.62      135.27     98.26 o 
 -11   2   3      674.31      718.34    136.26 o 
 -10   2   3       10.39       50.04    105.75 o 
  -9   2   3      102.37      115.85     57.25 o 
  -8   2   3     1993.14     1849.15     78.41 o 
  -7   2   3      244.34      262.12     40.57 o 
  -6   2   3     1146.03     1090.29     37.19 o 
  -5   2   3      215.65      204.72     17.50 o 
  -4   2   3       14.55        2.46     17.17 o 
  -3   2   3     3441.23     3370.88     57.16 o 
  -2   2   3        5.97        6.71     10.39 o 
  -1   2   3      614.22      767.20     21.72 o 
   0   2   3    12689.73    12742.06    159.12 o 
   1   2   3      106.11       59.01     13.02 o 
   2   2   3     3867.86     3808.78     69.01 o 
   3   2   3      991.85      984.97     26.48 o 
   4   2   3     4654.77     4833.33     80.75 o 
   5   2   3     7906.02     7977.13    125.89 o 
   6   2   3     3733.71     3713.34     72.49 o 
   7   2   3     4876.18     4933.52     92.72 o 
   8   2   3       71.87       86.09     39.14 o 
   9   2   3     4912.86     5083.53    396.33 o 
  10   2   3       29.67      -80.75     82.88 o 
 -11   3   3      336.56      292.24    126.69 o 
 -10   3   3      559.53      694.32    120.55 o 
  -9   3   3        3.30       23.35     56.73 o 
  -8   3   3        3.29        4.54     45.46 o 
  -7   3   3     1001.70      964.23     48.74 o 
  -6   3   3     1352.06     1566.82     43.07 o 
  -5   3   3     8231.71     8568.94    120.55 o 
  -4   3   3     1891.98     1950.73     55.68 o 
  -3   3   3      556.79      607.65     22.21 o 
  -2   3   3     8213.64     8299.17     94.41 o 
  -1   3   3      438.20      471.73     16.66 o 
   0   3   3    12524.13    12720.45    170.82 o 
   1   3   3     1875.67     1851.55     40.88 o 
   2   3   3      197.12      197.71     14.54 o 
   3   3   3       38.69       13.56     14.13 o 
   4   3   3       47.81       67.60     18.94 o 
   5   3   3     1358.93     1386.01     38.24 o 
   6   3   3     2255.66     2207.88     53.38 o 
   7   3   3      271.72      272.70     36.16 o 
   8   3   3      153.88      142.87     40.06 o 
   9   3   3       37.24       39.64     57.07 o 
  10   3   3       60.09      203.83     88.04 o 
 -11   4   3        2.45      -20.88    120.48 o 
 -10   4   3        8.86       36.69    110.82 o 
  -9   4   3      207.13      238.59    100.11 o 
  -8   4   3      320.21      425.56     82.62 o 
  -7   4   3        2.33      -16.17     30.45 o 
  -6   4   3     1020.01     1109.65     40.10 o 
  -5   4   3     1015.32     1133.79     39.21 o 
  -4   4   3        9.77       -1.61     17.68 o 
  -3   4   3     2754.20     2708.06     54.70 o 
  -2   4   3      265.02      241.47     12.56 o 
  -1   4   3       88.60       92.22     11.53 o 
   0   4   3     1868.05     1880.13     48.01 o 
   1   4   3     3252.51     3142.20     54.95 o 
   2   4   3      246.91      292.86     18.67 o 
   3   4   3     6720.22     6818.17    106.39 o 
   4   4   3     3433.55     3448.68     65.90 o 
   5   4   3      559.38      581.49     29.81 o 
   6   4   3     3275.62     3188.78     67.66 o 
   7   4   3     1052.10     1037.72     45.33 o 
   8   4   3      528.73      474.68     50.58 o 
   9   4   3     2762.25     2641.69    200.97 o 
  10   4   3     1547.19     1494.65    118.88 o 
 -10   5   3        2.67       55.04    110.51 o 
  -9   5   3      858.22     1215.56    126.63 o 
  -8   5   3      234.42      180.14     87.84 o 
  -7   5   3      235.96      345.65     35.74 o 
  -6   5   3      254.52      244.70     26.35 o 
  -5   5   3       42.84       46.32     19.49 o 
  -4   5   3     1321.69     1296.94     31.18 o 
  -3   5   3      523.61      568.83     21.94 o 
  -2   5   3     1060.02      992.46     23.91 o 
  -1   5   3     1811.92     1774.24     35.20 o 
   0   5   3      299.15      313.77     20.43 o 
   1   5   3     5554.60     5351.92     85.31 o 
   2   5   3     6462.21     6404.97     93.58 o 
   3   5   3      365.03      418.11     37.21 o 
   4   5   3     7808.40     7720.39    121.99 o 
   5   5   3     1074.70     1110.54     36.90 o 
   6   5   3      846.02      847.03     37.69 o 
   7   5   3     3542.00     3660.09     78.46 o 
   8   5   3      295.07      358.65     52.84 o 
   9   5   3      301.89      314.02     78.42 o 
  10   5   3      603.14      468.01     80.69 o 
 -10   6   3       63.74       29.97    122.74 o 
  -9   6   3      249.76      259.64    112.81 o 
  -8   6   3      693.89      479.75    110.75 o 
  -7   6   3        0.40        3.05     33.78 o 
  -6   6   3        0.29        0.35     26.18 o 
  -5   6   3      246.69      257.48     19.54 o 
  -4   6   3      187.15      179.73     15.84 o 
  -3   6   3      853.12      904.13     22.20 o 
  -2   6   3      531.55      548.98     34.84 o 
  -1   6   3     2614.40     2643.08     44.29 o 
   0   6   3      299.42      287.63     22.91 o 
   1   6   3      375.14      418.56     43.58 o 
   2   6   3       11.86        3.15     17.97 o 
   3   6   3      136.11      188.56     29.61 o 
   4   6   3     2783.65     2831.38     58.29 o 
   5   6   3     3838.45     3825.99     73.90 o 
   6   6   3       11.20      -19.99     27.60 o 
   7   6   3      433.22      462.03     51.34 o 
   8   6   3       80.10       25.40     56.18 o 
   9   6   3       78.44      -50.60     63.22 o 
  10   6   3      272.80      325.28     79.79 o 
 -10   7   3      307.49      229.30    133.05 o 
  -9   7   3     2953.27     3006.23    194.70 o 
  -8   7   3      107.50      151.09    101.79 o 
  -7   7   3     4605.00     4560.91    117.61 o 
  -6   7   3     2726.31     2757.39     73.77 o 
  -5   7   3     1971.63     2015.88     53.03 o 
  -4   7   3     2240.45     2185.59     48.01 o 
  -3   7   3     1484.19     1532.64     38.04 o 
  -2   7   3     4603.76     4377.98     74.23 o 
  -1   7   3     7955.12     7823.47    120.89 o 
   0   7   3     8803.16     8214.30    137.89 o 
   1   7   3     1197.46     1245.35     36.54 o 
   2   7   3     6837.55     6550.25     97.93 o 
   3   7   3     3763.98     3628.35     63.44 o 
   4   7   3     2241.54     2183.06     52.26 o 
   5   7   3     3843.68     3971.93     83.89 o 
   6   7   3      457.28      441.94     37.32 o 
   7   7   3     1263.02     1309.34     90.56 o 
   8   7   3      135.46      190.16    142.00 o 
   9   7   3      222.32      201.88     68.10 o 
  10   7   3      182.80       83.60     79.58 o 
 -10   8   3      268.19      364.31    144.90 o 
  -9   8   3       33.25       -7.53    122.37 o 
  -8   8   3     1587.48     1948.73    159.47 o 
  -7   8   3       50.08      117.81     98.18 o 
  -6   8   3     1002.99      995.10     54.60 o 
  -5   8   3      205.00      306.11     32.86 o 
  -4   8   3     1981.67     2073.84     71.55 o 
  -3   8   3     6129.47     6278.53    110.82 o 
  -2   8   3      135.52      114.29     22.36 o 
  -1   8   3     1208.51     1306.08     35.36 o 
   0   8   3      494.82      505.68     27.41 o 
   1   8   3     4586.92     4536.98     86.60 o 
   2   8   3     3540.89     3509.79     72.11 o 
   3   8   3     4205.03     4341.13     73.83 o 
   4   8   3      969.40      991.96     36.98 o 
   5   8   3       20.25        3.06     30.40 o 
   6   8   3     1481.03     1576.81     58.02 o 
   7   8   3       30.74       -4.35     43.76 o 
   8   8   3     2466.70     2298.90    118.21 o 
   9   8   3      605.57      680.07     82.93 o 
  -9   9   3       34.54      -10.95    128.89 o 
  -8   9   3      833.90      792.19    134.70 o 
  -7   9   3      913.84      970.33     83.03 o 
  -6   9   3     1001.10     1118.80     58.79 o 
  -5   9   3      478.26      495.01     68.54 o 
  -4   9   3     1096.25     1242.57     50.16 o 
  -3   9   3     3201.24     3101.69     78.35 o 
  -2   9   3      144.91      161.25     28.30 o 
  -1   9   3     2479.25     2422.22     53.79 o 
   0   9   3      959.56     1023.97     59.39 o 
   1   9   3     2157.12     2105.86     54.48 o 
   2   9   3      411.11      402.64     27.97 o 
   3   9   3     3011.81     2923.84     62.66 o 
   4   9   3      694.49      649.68     34.79 o 
   5   9   3       25.79       42.00     31.38 o 
   6   9   3      801.81      873.90     67.56 o 
   7   9   3      538.08      566.13     64.89 o 
   8   9   3      391.10      312.09     76.87 o 
   9   9   3       31.95       54.20     77.94 o 
  -9  10   3      445.85      479.31    152.03 o 
  -8  10   3     1202.86     1288.09    156.56 o 
  -7  10   3        3.71      -33.40     85.09 o 
  -6  10   3      417.50      413.17     58.89 o 
  -5  10   3      768.44      838.82     70.66 o 
  -4  10   3       13.59       -8.06     45.83 o 
  -3  10   3       89.07      108.25     32.72 o 
  -2  10   3     2668.79     2734.47     73.38 o 
  -1  10   3      349.38      345.06     30.28 o 
   0  10   3      703.00      721.15     35.49 o 
   1  10   3     2327.46     2215.19     57.64 o 
   2  10   3       51.04       58.53     28.46 o 
   3  10   3     2448.80     2531.93     59.84 o 
   4  10   3     1134.55     1190.95     47.48 o 
   5  10   3      196.42      140.06     34.69 o 
   6  10   3     1396.52     1481.25     61.81 o 
   7  10   3      276.85      309.99     65.47 o 
   8  10   3        8.01      -22.54     70.73 o 
  -8  11   3      134.24       73.62    134.74 o 
  -7  11   3     1130.93      859.15     91.14 o 
  -6  11   3       69.90       43.71     58.28 o 
  -5  11   3     1748.88     1751.51     74.84 o 
  -4  11   3       41.37        3.08     43.51 o 
  -3  11   3      534.82      662.98    118.11 o 
  -2  11   3      609.78      649.99     50.32 o 
  -1  11   3      618.32      652.37     37.46 o 
   0  11   3     3526.59     3316.97     74.70 o 
   1  11   3      231.79      287.21     32.89 o 
   2  11   3       89.28       83.87     32.77 o 
   3  11   3       82.21      122.07     32.03 o 
   4  11   3       20.24       42.22     33.55 o 
   5  11   3     3869.23     4011.39     86.67 o 
   6  11   3      786.67      694.86     71.13 o 
   7  11   3     1055.64     1136.43    170.37 o 
   8  11   3      594.56      422.42     84.88 o 
  -8  12   3      364.04      214.50    152.17 o 
  -7  12   3        5.53       68.47     88.58 o 
  -6  12   3      629.88      658.80     66.80 o 
  -5  12   3      141.29       60.38     54.40 o 
  -4  12   3      117.56       25.74     50.49 o 
  -3  12   3     2538.92     2651.48     91.01 o 
  -2  12   3       78.39      132.08     46.34 o 
  -1  12   3      837.20      839.96     98.66 o 
   0  12   3      243.04      261.59     37.82 o 
   1  12   3     1141.95     1067.35     60.00 o 
   2  12   3     5583.25     5740.94    114.93 o 
   3  12   3      180.80      155.39     34.73 o 
   4  12   3     1475.51     1610.87     69.75 o 
   5  12   3        4.16      -20.34     59.71 o 
   6  12   3       70.54       92.54     74.77 o 
   7  12   3     1676.90     1572.28    101.99 o 
  -7  13   3      568.32      523.12    103.91 o 
  -6  13   3     2413.83     2553.25    226.72 o 
  -5  13   3      719.78      764.90    105.35 o 
  -4  13   3     4061.33     3836.93    120.06 o 
  -3  13   3     3334.25     3436.23    111.45 o 
  -2  13   3        0.64      -37.52     48.04 o 
  -1  13   3     2899.57     2960.87     99.54 o 
   0  13   3       28.66       19.05     38.15 o 
   1  13   3     1213.26     1190.41     60.67 o 
   2  13   3     2166.70     2164.25     66.12 o 
   3  13   3     2398.46     2577.71    100.92 o 
   4  13   3      574.24      513.38     57.88 o 
   5  13   3      447.02      509.85     80.84 o 
   6  13   3      365.83      363.57    142.51 o 
   7  13   3       72.29      119.65     83.04 o 
  -6  14   3      319.80      316.91     99.81 o 
  -5  14   3     2882.61     2930.11    109.03 o 
  -4  14   3       86.55       24.35     60.90 o 
  -3  14   3      414.24      399.59     86.74 o 
  -2  14   3     1435.57     1311.69     87.99 o 
  -1  14   3      258.61      175.32     54.13 o 
   0  14   3     2035.17     2105.18     87.44 o 
   1  14   3      135.57      131.42     49.58 o 
   2  14   3        8.47       -5.96     50.13 o 
   3  14   3      898.45      834.08     57.64 o 
   4  14   3      402.76      402.63     70.37 o 
   5  14   3     1618.42     1814.13    101.73 o 
   6  14   3      401.21      334.78     84.30 o 
  -5  15   3        9.50      -43.00     70.47 o 
  -4  15   3     2272.66     2340.38    106.18 o 
  -3  15   3     1090.11     1147.44     79.03 o 
  -2  15   3      169.71      191.69     65.66 o 
  -1  15   3      728.63      771.03    104.27 o 
   0  15   3       88.64       96.07     59.31 o 
   1  15   3      222.14       92.15     62.84 o 
   2  15   3     1089.11     1161.33     74.50 o 
   3  15   3       10.08       34.67     68.88 o 
   4  15   3        0.60       44.97     73.56 o 
   5  15   3        7.92      -42.15     78.56 o 
  -4  16   3      809.12      822.17     85.78 o 
  -3  16   3       61.70       45.21     70.81 o 
  -2  16   3     1273.77     1437.60    118.79 o 
  -1  16   3      130.10      147.39     65.79 o 
   0  16   3     1007.95      992.74     80.11 o 
   1  16   3     1478.93     1466.01     91.85 o 
   2  16   3     1077.44     1170.06     88.37 o 
   3  16   3       35.93       94.45    119.58 o 
   4  16   3      575.21      550.08     88.97 o 
  -2  17   3     1772.03     1807.45    157.75 o 
  -1  17   3      175.15      151.60     75.86 o 
   0  17   3       73.40       78.60     73.01 o 
   1  17   3        1.52      -82.24     74.81 o 
   2  17   3      349.61      316.58     94.28 o 
  -9   0   4      749.03      765.98     94.40 o 
  -8   0   4     2772.76     2846.70    146.36 o 
  -7   0   4     2739.29     2677.71    128.69 o 
  -6   0   4     3322.09     3241.13    107.28 o 
  -5   0   4    11212.70    10710.63    191.83 o 
  -4   0   4     3056.14     2999.88     73.22 o 
  -3   0   4     3939.69     3923.24     77.88 o 
  -2   0   4    16362.13    16283.88    233.75 o 
  -1   0   4      422.93      445.62     18.31 o 
   0   0   4    26526.36    26718.24    463.54 o 
   1   0   4     6940.14     7035.67    184.32 o 
   2   0   4     3853.87     3826.84     88.45 o 
   3   0   4    23334.14    23360.41    473.16 o 
   4   0   4     4714.93     4882.54    117.02 o 
   5   0   4    10865.90    10950.27    205.34 o 
   6   0   4     3615.44     3711.49    104.04 o 
   7   0   4     1326.02     1374.67     57.87 o 
   8   0   4        1.87      -27.45     52.82 o 
   9   0   4     1060.34     1225.84    100.20 o 
  10   0   4       30.57        2.16    127.98 o 
 -10   1   4     1546.81     1639.56    136.36 o 
  -9   1   4      200.01      271.88     59.31 o 
  -8   1   4      729.80      839.75     69.07 o 
  -7   1   4      317.50      329.05     48.65 o 
  -6   1   4        4.63       12.44     31.07 o 
  -5   1   4     4603.45     4688.70     70.02 o 
  -4   1   4      219.76      261.82     14.36 o 
  -3   1   4     5318.16     5387.41     58.98 o 
  -2   1   4      754.67      760.24     16.10 o 
  -1   1   4      138.46      173.06      9.90 o 
   0   1   4     1259.32     1270.64     31.78 o 
   1   1   4      104.14      100.56     20.03 o 
   2   1   4     2111.96     1965.45     50.28 o 
   3   1   4     6141.19     5768.41     91.66 o 
   4   1   4      885.54      850.76     34.72 o 
   5   1   4     1549.26     1459.94     40.61 o 
   6   1   4      299.80      357.33     35.96 o 
   7   1   4        1.33        0.16     32.48 o 
   8   1   4     3602.34     3862.26    180.31 o 
   9   1   4      947.48      989.84     67.14 o 
  10   1   4       44.46       33.04    100.36 o 
 -11   2   4        5.64       29.36    130.01 o 
 -10   2   4      727.01      850.78    125.48 o 
  -9   2   4        0.87      -97.84     88.62 o 
  -8   2   4     1236.41     1349.32     66.69 o 
  -7   2   4      969.28     1012.15     52.56 o 
  -6   2   4     1174.01     1253.72     44.13 o 
  -5   2   4      843.83      839.07    104.17 o 
  -4   2   4       40.33       42.97     19.17 o 
  -3   2   4     1223.56     1198.89     22.16 o 
  -2   2   4      856.56      821.03     15.99 o 
  -1   2   4      630.40      690.88     15.44 o 
   0   2   4       24.08       30.52     15.23 o 
   1   2   4    10581.78    10888.60    176.27 o 
   2   2   4     4241.92     4305.27     78.06 o 
   3   2   4     2837.95     2864.68     53.26 o 
   4   2   4       39.94       37.25     19.02 o 
   5   2   4        0.08      -23.45     22.47 o 
   6   2   4      643.61      703.73     35.78 o 
   7   2   4       19.23      -32.87     32.09 o 
   8   2   4      355.02      379.81     46.45 o 
   9   2   4       54.77        4.34     48.42 o 
  10   2   4       47.97      -70.26     88.89 o 
 -11   3   4        1.55      136.93    138.01 o 
 -10   3   4      363.43      224.37    117.94 o 
  -9   3   4      453.05      374.00     98.11 o 
  -8   3   4      150.00       35.54     78.69 o 
  -7   3   4      499.93      512.81     41.68 o 
  -6   3   4       60.67       51.96     35.04 o 
  -5   3   4       52.09       62.11     23.78 o 
  -4   3   4      577.48      540.80     24.44 o 
  -3   3   4     5385.02     5421.06     81.41 o 
  -2   3   4      577.05      551.83     14.56 o 
  -1   3   4     4351.34     4300.42     53.36 o 
   0   3   4     1318.82     1279.59     27.60 o 
   1   3   4      157.48      146.52     26.18 o 
   2   3   4     9323.80     9028.58    135.15 o 
   3   3   4     9215.61     8670.15    146.07 o 
   4   3   4      429.39      429.12     35.70 o 
   5   3   4     7253.22     7009.76    115.08 o 
   6   3   4     1256.98     1280.13     58.47 o 
   7   3   4     2126.80     2140.09     60.26 o 
   8   3   4     4571.76     4843.34    107.72 o 
   9   3   4     1007.04     1096.72    103.29 o 
  10   3   4     1073.62     1183.48     90.80 o 
 -10   4   4      248.15      169.36    118.05 o 
  -9   4   4       28.83      -68.38     96.56 o 
  -8   4   4      180.36       73.14     85.78 o 
  -7   4   4     1048.57      941.50     73.35 o 
  -6   4   4     1935.72     1942.03     61.62 o 
  -5   4   4     2894.05     3022.18     68.92 o 
  -4   4   4        2.51      -28.07     18.71 o 
  -3   4   4      132.54      140.32     19.25 o 
  -2   4   4     3324.52     3182.09     41.95 o 
  -1   4   4       83.33      100.80     12.67 o 
   0   4   4     8479.73     8252.03    115.42 o 
   1   4   4     2510.62     2519.93     60.73 o 
   2   4   4      286.16      299.63     19.49 o 
   3   4   4      440.71      417.33     24.39 o 
   4   4   4     2006.18     1927.05     87.25 o 
   5   4   4      462.63      450.66     33.53 o 
   6   4   4     1077.35     1118.38     54.21 o 
   7   4   4     3168.52     3161.83     78.70 o 
   8   4   4      419.54      347.66     47.42 o 
   9   4   4     2371.25     2352.01    102.05 o 
  10   4   4        6.85      -17.68     72.36 o 
 -10   5   4      762.62      900.85    141.63 o 
  -9   5   4      148.96      126.86    100.41 o 
  -8   5   4      870.48      889.36    112.98 o 
  -7   5   4      492.48      561.31     72.47 o 
  -6   5   4      338.51      344.00     45.28 o 
  -5   5   4     4652.53     4663.26    105.55 o 
  -4   5   4      334.95      318.60     25.46 o 
  -3   5   4      254.39      258.54     14.60 o 
  -2   5   4       72.16       52.96     11.01 o 
  -1   5   4       14.62        1.49     12.94 o 
   0   5   4    15526.33    15131.24    220.46 o 
   1   5   4     3709.98     3470.68     62.33 o 
   2   5   4      734.47      800.75     24.97 o 
   3   5   4      643.66      659.31     27.44 o 
   4   5   4       17.70       41.59     21.90 o 
   5   5   4     3592.01     3405.01     84.89 o 
   6   5   4     5488.51     5535.05    109.82 o 
   7   5   4      814.88      892.04     79.08 o 
   8   5   4        8.02       26.03     44.14 o 
   9   5   4      194.15      195.19     67.47 o 
  10   5   4      447.80      459.49     84.70 o 
 -10   6   4     1376.48     1236.06    156.59 o 
  -9   6   4        9.83       -5.00    105.48 o 
  -8   6   4     3979.18     3572.98    200.58 o 
  -7   6   4      792.48      680.50     97.74 o 
  -6   6   4       22.13       42.58     42.56 o 
  -5   6   4     7175.28     6906.94    142.88 o 
  -4   6   4     1346.96     1353.16     41.01 o 
  -3   6   4    14158.51    13945.77    176.96 o 
  -2   6   4     6425.29     6131.58     84.03 o 
  -1   6   4      206.16      213.54     15.67 o 
   0   6   4     6270.38     6030.87     96.83 o 
   1   6   4     7192.95     7091.42    112.55 o 
   2   6   4     3206.93     3246.78     62.56 o 
   3   6   4     8607.43     8465.88    123.72 o 
   4   6   4      975.05      934.72     34.28 o 
   5   6   4      173.53      198.30     37.20 o 
   6   6   4     3347.68     3185.57    127.42 o 
   7   6   4      683.70      794.29     80.48 o 
   8   6   4     1187.67     1103.26     69.44 o 
   9   6   4      860.20      863.27     82.55 o 
 -10   7   4       47.14      117.71    139.97 o 
  -9   7   4       43.47      -66.12    109.19 o 
  -8   7   4      353.93      256.13    113.28 o 
  -7   7   4      781.16      831.82    110.88 o 
  -6   7   4      399.21      474.52     74.63 o 
  -5   7   4      542.85      568.46     56.82 o 
  -4   7   4     2283.17     2254.85     55.18 o 
  -3   7   4       45.67       43.16     17.06 o 
  -2   7   4     2345.63     2263.83     48.01 o 
  -1   7   4     2984.24     2969.12     51.03 o 
   0   7   4     1573.89     1504.04     45.52 o 
   1   7   4     2977.46     2906.04     98.86 o 
   2   7   4     2749.28     2796.63     58.38 o 
   3   7   4      320.04      385.91     25.40 o 
   4   7   4        4.72       10.11     25.20 o 
   5   7   4     2678.21     2685.99     88.24 o 
   6   7   4      829.60      764.38     44.19 o 
   7   7   4      464.48      467.63     51.67 o 
   8   7   4      604.75      752.69     76.51 o 
   9   7   4      134.26       67.99     74.42 o 
  -9   8   4      144.95      223.42    135.31 o 
  -8   8   4      390.97      173.05    111.22 o 
  -7   8   4     2109.83     2224.14    159.13 o 
  -6   8   4      308.40      304.23     63.93 o 
  -5   8   4     1967.79     2005.19     69.60 o 
  -4   8   4     1023.25     1032.29     79.20 o 
  -3   8   4      715.84      745.79     37.49 o 
  -2   8   4     1481.99     1535.35     39.51 o 
  -1   8   4       17.03       21.71     20.88 o 
   0   8   4       75.16       37.14     28.89 o 
   1   8   4       75.62      104.70     24.77 o 
   2   8   4      630.56      672.22     30.13 o 
   3   8   4       55.25       67.14     24.17 o 
   4   8   4      225.72      251.27     29.84 o 
   5   8   4       24.19        0.46     32.00 o 
   6   8   4       12.47       30.61     44.07 o 
   7   8   4      399.92      334.49     53.05 o 
   8   8   4      206.66      288.69     69.54 o 
   9   8   4       29.31       86.22     76.62 o 
  -9   9   4      683.62      551.74    146.26 o 
  -8   9   4      530.47      719.96    135.55 o 
  -7   9   4      431.84      406.23    114.73 o 
  -6   9   4     2108.88     2382.11    115.82 o 
  -5   9   4     4563.35     4737.55    119.46 o 
  -4   9   4     1014.95     1153.13     97.10 o 
  -3   9   4     1242.57     1301.79     49.94 o 
  -2   9   4     1285.24     1249.67     52.83 o 
  -1   9   4     4958.63     4731.91     83.83 o 
   0   9   4     5210.15     5165.57     98.26 o 
   1   9   4      192.56      189.45     29.11 o 
   2   9   4      713.10      684.57     33.89 o 
   3   9   4     1090.87     1171.68     78.94 o 
   4   9   4      835.70      887.32     45.33 o 
   5   9   4     8337.85     8162.65    137.61 o 
   6   9   4     2239.06     2203.28     84.28 o 
   7   9   4      690.53      708.01     73.18 o 
   8   9   4      411.49      289.54     72.12 o 
   9   9   4        0.62      -71.08     80.11 o 
  -9  10   4      675.39      758.61    162.74 o 
  -8  10   4      342.65      347.01    137.00 o 
  -7  10   4      788.05      732.60    132.13 o 
  -6  10   4       73.29       75.46     66.69 o 
  -5  10   4      229.99      234.32     46.76 o 
  -4  10   4      340.88      286.10     50.81 o 
  -3  10   4     2933.32     2840.08     87.34 o 
  -2  10   4       25.47       -1.53     31.76 o 
  -1  10   4     1305.76     1293.27     44.46 o 
   0  10   4        3.55       -2.94     28.29 o 
   1  10   4     3027.63     2849.48     69.10 o 
   2  10   4       47.75       55.98     29.52 o 
   3  10   4     3075.42     3140.21     70.24 o 
   4  10   4     1608.05     1759.37     53.01 o 
   5  10   4     1278.42     1305.48     55.97 o 
   6  10   4     1556.19     1600.99     66.95 o 
   7  10   4      785.56      807.10     80.44 o 
   8  10   4      338.29      378.56     81.82 o 
  -8  11   4     2749.73     2726.49    211.97 o 
  -7  11   4      631.70      515.39     94.95 o 
  -6  11   4      324.19      291.16     76.98 o 
  -5  11   4      111.29       97.85     64.80 o 
  -4  11   4       83.89      131.12     46.29 o 
  -3  11   4      503.60      520.51     52.14 o 
  -2  11   4     7938.81     7829.93    184.04 o 
  -1  11   4       15.10       47.05     35.42 o 
   0  11   4        3.97        4.77     30.07 o 
   1  11   4      462.35      468.88     37.60 o 
   2  11   4      112.19      110.22     32.36 o 
   3  11   4     4346.96     4375.88     97.40 o 
   4  11   4      200.65      144.58     37.42 o 
   5  11   4      268.51      291.32     76.52 o 
   6  11   4       63.85        6.31     54.27 o 
   7  11   4        0.59       61.54     70.28 o 
   8  11   4     1743.36     1552.90    103.73 o 
  -7  12   4     1379.01     1474.93    147.44 o 
  -6  12   4      152.72      139.49     82.27 o 
  -5  12   4      836.84      864.69     66.18 o 
  -4  12   4      215.92      234.47     52.64 o 
  -3  12   4      197.20       61.20     46.44 o 
  -2  12   4     2006.77     2073.35     88.61 o 
  -1  12   4      208.92      154.88     38.35 o 
   0  12   4      250.37      306.76     41.30 o 
   1  12   4      845.41      841.65     77.84 o 
   2  12   4      550.18      586.08     39.62 o 
   3  12   4      397.95      434.82     44.58 o 
   4  12   4     1805.84     1746.41     64.63 o 
   5  12   4      290.48      295.65     57.85 o 
   6  12   4       47.41       31.69     70.00 o 
   7  12   4      143.21      102.99     78.80 o 
  -7  13   4     1299.23     1563.36    129.61 o 
  -6  13   4      631.19     1035.19    290.50 o 
  -5  13   4       31.99      171.46     83.95 o 
  -4  13   4     1262.03     1222.90     75.03 o 
  -3  13   4        4.54      -32.85     51.57 o 
  -2  13   4      563.25      588.25     59.87 o 
  -1  13   4     4538.00     4244.22    173.59 o 
   0  13   4      558.67      525.66     65.00 o 
   1  13   4      596.84      575.03     63.35 o 
   2  13   4      668.91      716.17     45.92 o 
   3  13   4        4.58      -64.13     42.75 o 
   4  13   4     2175.54     2239.17    101.12 o 
   5  13   4      540.00      595.74     92.29 o 
   6  13   4      152.77      187.93     78.69 o 
  -6  14   4       86.94      147.39     94.48 o 
  -5  14   4     1584.25     1602.22    248.93 o 
  -4  14   4      443.50      524.66     70.72 o 
  -3  14   4      349.53      322.50     63.88 o 
  -2  14   4      492.57      506.13     60.77 o 
  -1  14   4      333.98      348.95     60.96 o 
   0  14   4     1209.32     1233.02     62.91 o 
   1  14   4       72.18       -5.02     46.60 o 
   2  14   4       68.24       63.76     49.83 o 
   3  14   4        1.45      -36.34     49.78 o 
   4  14   4       58.62      -47.98     74.16 o 
   5  14   4      839.77      804.02     89.38 o 
  -5  15   4      181.36       76.38     90.79 o 
  -4  15   4      112.43      123.47     71.28 o 
  -3  15   4     2752.30     2754.17    108.88 o 
  -2  15   4     1784.39     1925.77     93.31 o 
  -1  15   4      685.03      708.86    116.11 o 
   0  15   4        5.55       14.22     84.79 o 
   1  15   4      187.62      246.64     68.45 o 
   2  15   4      725.18      899.75    123.10 o 
   3  15   4     2640.98     2749.73    105.42 o 
   4  15   4       74.94       55.15     77.80 o 
  -3  16   4      934.75     1014.00     84.96 o 
  -2  16   4        5.19      -56.66     66.54 o 
  -1  16   4      242.90      210.14    145.85 o 
   0  16   4       82.75       55.15     70.67 o 
   1  16   4      106.53       80.98     71.37 o 
   2  16   4      883.68      897.99     76.54 o 
   3  16   4       65.67      204.38    102.05 o 
  -9   1   5     3161.56     3679.30    188.35 o 
  -8   1   5     3480.11     3593.18    171.93 o 
  -7   1   5      657.30      687.88     46.73 o 
  -6   1   5     6210.06     6021.63    158.86 o 
  -5   1   5      461.81      528.72     32.48 o 
  -4   1   5    10707.81    10892.23    137.42 o 
  -3   1   5    21038.28    21085.75    245.86 o 
  -2   1   5     1123.65     1192.38     22.58 o 
  -1   1   5     9399.46     9265.89    112.34 o 
   0   1   5     2982.48     3027.81     49.79 o 
   1   1   5     1862.52     1950.72     52.26 o 
   2   1   5     3401.50     3360.98     75.27 o 
   3   1   5    11754.63    11691.56    173.86 o 
   4   1   5       12.85       37.65     19.85 o 
   5   1   5      195.05      182.95     26.12 o 
   6   1   5      137.89       92.70     30.18 o 
   7   1   5      326.14      280.44     38.03 o 
   8   1   5     2830.16     2746.67    102.37 o 
   9   1   5     1057.47     1065.13    145.92 o 
  10   1   5       77.57      181.19    101.61 o 
 -10   2   5      154.31       74.80    111.63 o 
  -9   2   5        1.16      -39.60     91.35 o 
  -8   2   5     1343.50     1674.32    117.74 o 
  -7   2   5     3712.55     3825.08    135.62 o 
  -6   2   5      625.16      715.40     67.98 o 
  -5   2   5     6739.79     6738.57    133.59 o 
  -4   2   5      971.69      921.30     22.80 o 
  -3   2   5     1580.26     1534.52     24.91 o 
  -2   2   5    13608.01    13416.84    144.94 o 
  -1   2   5     8129.24     8015.83     98.88 o 
   0   2   5     2069.73     2156.29     43.31 o 
   1   2   5     6536.94     6427.45    101.28 o 
   2   2   5    14495.45    14004.08    252.50 o 
   3   2   5     1540.49     1674.14     52.27 o 
   4   2   5     5924.69     5847.72     96.47 o 
   5   2   5      666.97      763.54     41.18 o 
   6   2   5       36.66       59.82     30.07 o 
   7   2   5     5576.43     5688.28    130.27 o 
   8   2   5     1236.40     1244.20     65.01 o 
   9   2   5     1841.93     1854.28     83.17 o 
  10   2   5       22.39      -53.55     75.96 o 
 -10   3   5      730.54     1070.08    141.26 o 
  -9   3   5        9.02       20.68     93.58 o 
  -8   3   5     2606.90     2835.65    159.40 o 
  -7   3   5        0.34        5.86     59.72 o 
  -6   3   5      271.45      242.36     49.67 o 
  -5   3   5     2935.50     3000.43     76.02 o 
  -4   3   5       13.20       20.94     22.62 o 
  -3   3   5     1875.87     1745.03     30.55 o 
  -2   3   5     5927.49     6003.84     81.59 o 
  -1   3   5     1612.64     1684.63     39.08 o 
   0   3   5       64.28       53.11     15.58 o 
   1   3   5      145.71      174.30     16.53 o 
   2   3   5      945.02      938.04     43.54 o 
   3   3   5    12961.31    12437.56    229.06 o 
   4   3   5       64.16       74.30     31.28 o 
   5   3   5      805.74      866.39     35.47 o 
   6   3   5      213.13      269.36     37.96 o 
   7   3   5      215.48      211.76     41.28 o 
   8   3   5     3385.00     3528.11    156.69 o 
   9   3   5      123.32       54.06     59.09 o 
  10   3   5      295.30      207.32     81.85 o 
 -10   4   5      512.93      838.58    143.15 o 
  -9   4   5        6.18      -68.28    100.31 o 
  -8   4   5      379.55      411.27     95.00 o 
  -7   4   5      288.57      329.70     71.49 o 
  -6   4   5     1403.71     1563.53     68.10 o 
  -5   4   5      546.33      589.60     38.17 o 
  -4   4   5     6669.04     6658.40    148.92 o 
  -3   4   5       22.27       32.90     12.72 o 
  -2   4   5      990.73     1023.67     24.07 o 
  -1   4   5    12860.66    12578.30    151.45 o 
   0   4   5      130.57      142.18     20.37 o 
   1   4   5     9571.61     9352.74    142.46 o 
   2   4   5     2546.87     2474.40     45.74 o 
   3   4   5      261.86      216.27     25.79 o 
   4   4   5     7792.43     8031.86    159.57 o 
   5   4   5     5488.94     5504.72    121.94 o 
   6   4   5     1915.42     1963.57     79.41 o 
   7   4   5     2911.50     3026.57    125.00 o 
   8   4   5       29.20      -39.93     49.66 o 
   9   4   5      361.51      238.40     69.66 o 
 -10   5   5      396.64      202.78    132.07 o 
  -9   5   5     3814.33     4034.45    222.31 o 
  -8   5   5      196.03      135.82     96.12 o 
  -7   5   5     1229.25     1295.63    116.05 o 
  -6   5   5     3522.12     3483.27    212.20 o 
  -5   5   5      569.84      515.08     40.27 o 
  -4   5   5     3133.57     3166.24     68.60 o 
  -3   5   5     7776.63     7786.37    111.41 o 
  -2   5   5      482.28      485.51     28.70 o 
  -1   5   5     3707.11     3605.42     58.51 o 
   0   5   5     3879.02     3670.50     60.92 o 
   1   5   5      670.92      792.04     32.83 o 
   2   5   5     3188.93     3117.43     55.04 o 
   3   5   5     5829.51     5938.52    119.25 o 
   4   5   5      173.71      193.97     29.72 o 
   5   5   5     2366.91     2445.77     73.16 o 
   6   5   5      688.12      690.06     48.95 o 
   7   5   5        0.63        2.78     38.79 o 
   8   5   5      120.02       78.54     52.88 o 
   9   5   5      423.43      465.01     78.82 o 
 -10   6   5       50.93       40.14    139.19 o 
  -9   6   5        1.02      -17.43    108.72 o 
  -8   6   5      664.79      853.82    115.00 o 
  -7   6   5      476.77      410.93     99.02 o 
  -6   6   5      980.20     1054.34     77.82 o 
  -5   6   5      536.00      542.31     66.53 o 
  -4   6   5      109.82       70.22     36.87 o 
  -3   6   5      143.61      159.74     22.41 o 
  -2   6   5     1630.43     1635.07     33.55 o 
  -1   6   5        6.15       23.50     16.46 o 
   0   6   5     1679.96     1673.95     41.26 o 
   1   6   5       72.74       66.86     24.51 o 
   2   6   5      543.86      629.06     26.43 o 
   3   6   5      214.83      235.51     23.21 o 
   4   6   5        9.87        3.34     25.36 o 
   5   6   5      590.05      662.59     72.84 o 
   6   6   5      447.23      437.14     48.22 o 
   7   6   5       42.60       42.81     48.74 o 
   8   6   5        0.23       27.88     53.31 o 
   9   6   5      335.33      328.03     78.11 o 
  -9   7   5     1470.90     1442.59    151.46 o 
  -8   7   5        2.12     -148.94     99.29 o 
  -7   7   5     2845.46     3062.45    180.85 o 
  -6   7   5     5347.76     5471.75    186.60 o 
  -5   7   5     3524.93     3553.58    149.88 o 
  -4   7   5     2507.64     2528.90     60.13 o 
  -3   7   5      476.61      562.02     35.17 o 
  -2   7   5     2841.88     2914.61     48.59 o 
  -1   7   5     2802.96     2742.35     50.44 o 
   0   7   5    12130.65    11534.10    175.29 o 
   1   7   5       35.15       38.45     23.75 o 
   2   7   5     1543.49     1667.14    101.78 o 
   3   7   5      433.76      409.51     32.75 o 
   4   7   5     1246.17     1344.66     57.09 o 
   5   7   5     3905.20     3847.15    116.56 o 
   6   7   5      767.08      769.63     54.85 o 
   7   7   5      170.16      177.25     50.27 o 
   8   7   5      709.34      709.20     78.33 o 
   9   7   5       16.90       20.10     79.78 o 
  -9   8   5        4.57       87.54    126.02 o 
  -8   8   5     1737.85     1856.19    160.82 o 
  -7   8   5      442.06      316.63    105.34 o 
  -6   8   5      110.92      122.33    131.29 o 
  -5   8   5     2588.04     2843.62    150.69 o 
  -4   8   5     1074.61     1193.97     46.11 o 
  -3   8   5      249.18      239.38     29.76 o 
  -2   8   5     1429.60     1383.89     39.59 o 
  -1   8   5     3544.96     3411.37     63.92 o 
   0   8   5      333.72      301.85     35.27 o 
   1   8   5     7482.65     7437.24    122.23 o 
   2   8   5      168.80      203.35     29.13 o 
   3   8   5      360.66      365.11     29.35 o 
   4   8   5      473.07      542.52     62.60 o 
   5   8   5     4007.43     3813.04     90.05 o 
   6   8   5     1051.14      936.28     85.58 o 
   7   8   5      212.49      230.56     56.19 o 
   8   8   5        6.95        7.46     68.37 o 
  -9   9   5      363.42      306.03    155.65 o 
  -8   9   5      357.78      394.00    131.05 o 
  -7   9   5       31.48      -23.55    104.46 o 
  -6   9   5      352.93      318.33     68.17 o 
  -5   9   5     3209.74     3070.68    126.40 o 
  -4   9   5      246.34      251.85     40.86 o 
  -3   9   5       30.73       -4.57     31.32 o 
  -2   9   5       45.80       12.90     30.68 o 
  -1   9   5      788.78      761.45     44.15 o 
   0   9   5     3785.83     3764.25     74.07 o 
   1   9   5     1205.47     1246.70     47.87 o 
   2   9   5      608.05      656.94     39.26 o 
   3   9   5      405.32      399.48     34.13 o 
   4   9   5     1279.41     1305.00     54.42 o 
   5   9   5      516.75      517.40     45.84 o 
   6   9   5     1917.38     1863.43     67.98 o 
   7   9   5      202.25       60.75     90.94 o 
   8   9   5       10.68       69.19     74.10 o 
  -8  10   5        2.16      -43.75    127.98 o 
  -7  10   5     1063.76      755.87    135.01 o 
  -6  10   5       12.33       32.57     71.54 o 
  -5  10   5       64.07       63.68     67.44 o 
  -4  10   5     1769.47     1891.26     74.71 o 
  -3  10   5      516.85      632.68     76.55 o 
  -2  10   5      467.56      498.74     41.28 o 
  -1  10   5     3047.20     2829.04    102.68 o 
   0  10   5      272.32      295.29     39.71 o 
   1  10   5     3549.97     3452.06     73.04 o 
   2  10   5     2255.51     2331.97     66.61 o 
   3  10   5      579.51      638.76     43.87 o 
   4  10   5     4313.83     4244.35    126.83 o 
   5  10   5      146.00      135.95     43.29 o 
   6  10   5      542.90      432.00     52.70 o 
   7  10   5     2310.03     2174.17    103.21 o 
   8  10   5        0.78       67.97     82.31 o 
  -8  11   5       76.07       85.88    140.51 o 
  -7  11   5      533.50      343.63    133.76 o 
  -6  11   5     2272.29     2325.22    120.71 o 
  -5  11   5     1035.28     1128.34    127.20 o 
  -4  11   5      185.71      177.48     47.66 o 
  -3  11   5      637.92      661.66     55.68 o 
  -2  11   5      242.85      262.45     39.83 o 
  -1  11   5     2030.20     1924.93     65.01 o 
   0  11   5     2740.25     2747.00     79.61 o 
   1  11   5     1155.26     1230.89     46.70 o 
   2  11   5     1123.46     1190.13     57.26 o 
   3  11   5       15.95        7.69     40.06 o 
   4  11   5       95.83       42.76     42.82 o 
   5  11   5     1350.17     1380.80     67.35 o 
   6  11   5     1652.58     1573.03     94.16 o 
   7  11   5        8.71       23.10     77.62 o 
  -7  12   5      143.04      208.35    129.03 o 
  -6  12   5       19.80      -33.70     81.46 o 
  -5  12   5      925.46      963.14     95.68 o 
  -4  12   5      266.15      321.99     56.09 o 
  -3  12   5     1443.74     1421.10    158.17 o 
  -2  12   5        7.69      -23.46     47.79 o 
  -1  12   5      221.23      244.89     42.73 o 
   0  12   5        3.67       17.16     40.58 o 
   1  12   5      691.65      584.37     45.69 o 
   2  12   5     1280.59     1270.02     52.32 o 
   3  12   5       62.81       42.51     43.02 o 
   4  12   5      389.97      397.75     50.32 o 
   5  12   5      567.01      508.05     81.42 o 
   6  12   5       85.04      101.73     74.32 o 
  -6  13   5      329.26      329.66     95.04 o 
  -5  13   5      230.03      139.68     86.39 o 
  -4  13   5      249.55      246.52     60.24 o 
  -3  13   5     4363.44     4270.55    143.29 o 
  -2  13   5      326.52      260.27     58.24 o 
  -1  13   5     2191.97     2091.54     74.78 o 
   0  13   5      676.91      728.11     56.67 o 
   1  13   5      554.47      627.61     54.47 o 
   2  13   5     1687.90     1652.90     99.36 o 
   3  13   5     2008.93     1982.63     72.92 o 
   4  13   5      600.28      603.74     88.15 o 
   5  13   5       55.77       39.29     76.16 o 
   6  13   5      140.35       90.02     82.36 o 
  -5  14   5      519.04      451.18    101.92 o 
  -4  14   5      590.40      694.95     97.30 o 
  -3  14   5        2.05      -73.31     60.06 o 
  -2  14   5     2377.13     2198.17     98.17 o 
  -1  14   5        2.39      -13.52     50.04 o 
   0  14   5     1087.80     1062.44     65.02 o 
   1  14   5      122.75      117.87     58.76 o 
   2  14   5       40.90      -14.47     48.85 o 
   3  14   5      201.73      133.54     70.43 o 
   4  14   5      253.80      217.94     67.73 o 
   5  14   5        7.41        7.29     76.58 o 
  -4  15   5      394.16      295.60     93.57 o 
  -3  15   5       24.46       74.67     69.34 o 
  -2  15   5       79.80      100.60     65.74 o 
  -1  15   5        6.39       32.04     65.30 o 
   0  15   5      107.87      118.42     56.10 o 
   1  15   5     1239.90     1271.24     88.92 o 
   2  15   5       55.74      137.91     63.17 o 
   3  15   5      689.34      705.54     83.23 o 
  -2  16   5      411.31      321.77     78.76 o 
  -1  16   5       13.60      107.48     75.93 o 
   0  16   5      226.21       92.29     75.88 o 
   1  16   5      128.41       74.68     67.44 o 
  -7   0   6    11008.96    11020.17    394.71 o 
  -6   0   6     1786.85     1858.32    101.19 o 
  -5   0   6       28.08       44.65     47.27 o 
  -4   0   6      324.80      344.43     47.29 o 
  -3   0   6     4119.01     4083.11     85.51 o 
  -2   0   6     9242.94     8943.83    165.94 o 
  -1   0   6       10.96       -9.14     24.65 o 
   0   0   6       80.21       82.03     27.30 o 
   1   0   6      128.88      115.92     30.80 o 
   2   0   6      480.60      511.26     47.55 o 
   3   0   6       23.56        7.21     58.60 o 
   4   0   6      145.36      147.04     24.91 o 
   5   0   6        0.73        7.09     51.49 o 
   6   0   6      279.55      248.56     61.79 o 
   7   0   6       57.74       50.14     69.74 o 
   8   0   6       34.18      107.80     76.35 o 
   9   0   6      120.28       19.09     96.63 o 
  -8   1   6     3566.10     3898.74    178.93 o 
  -7   1   6      475.68      473.87     72.00 o 
  -6   1   6       16.73       37.76     25.40 o 
  -5   1   6      215.91      182.00     47.08 o 
  -4   1   6        8.72      -11.03     18.01 o 
  -3   1   6     4761.10     4794.10     68.87 o 
  -2   1   6     7362.73     7189.58     86.23 o 
  -1   1   6       86.39      129.95     13.79 o 
   0   1   6     1192.72     1222.06     34.63 o 
   1   1   6      708.70      670.63     24.66 o 
   2   1   6     1147.53     1150.19     44.02 o 
   3   1   6     7410.99     7149.18    142.93 o 
   4   1   6       66.29       92.62     22.95 o 
   5   1   6      769.69      871.27     46.37 o 
   6   1   6        2.85       55.86     49.68 o 
   7   1   6      345.08      419.80     79.68 o 
   8   1   6     1810.79     1996.13    141.41 o 
   9   1   6       30.16        5.06     59.92 o 
  -9   2   6      386.93      180.38     99.87 o 
  -8   2   6     1042.06     1090.58    104.29 o 
  -7   2   6     1008.06      829.64     70.34 o 
  -6   2   6      154.06      223.84     50.46 o 
  -5   2   6     3554.40     3457.75     87.04 o 
  -4   2   6      673.57      729.58     23.23 o 
  -3   2   6      835.90      907.70     20.05 o 
  -2   2   6      173.05      207.07     15.49 o 
  -1   2   6      313.86      315.95     18.61 o 
   0   2   6      121.53      143.52     18.06 o 
   1   2   6      718.28      645.32     33.76 o 
   2   2   6      452.30      548.98     34.63 o 
   3   2   6     1325.01     1305.67     90.47 o 
   4   2   6      250.76      233.02     36.21 o 
   5   2   6       78.38       90.61     37.35 o 
   6   2   6      315.97      352.20     45.95 o 
   7   2   6        3.96        7.06     46.65 o 
   8   2   6       35.46       18.56     54.81 o 
   9   2   6       14.30       33.37     60.47 o 
  -9   3   6       80.97      132.44    102.03 o 
  -8   3   6     3728.68     3722.61    189.97 o 
  -7   3   6     1366.73     1307.99     84.39 o 
  -6   3   6     1145.59     1094.95    118.62 o 
  -5   3   6     1662.51     1647.63     57.52 o 
  -4   3   6     1098.97     1071.59     28.72 o 
  -3   3   6     5012.29     4983.33     63.47 o 
  -2   3   6     9213.95     8992.65    100.95 o 
  -1   3   6     1192.34     1173.24     35.92 o 
   0   3   6     3197.67     3097.52     49.28 o 
   1   3   6     5811.64     5875.21    107.23 o 
   2   3   6     1336.38     1352.90     52.95 o 
   3   3   6     8356.65     8245.81    162.74 o 
   4   3   6      657.85      626.98     51.55 o 
   5   3   6      612.97      679.95     84.52 o 
   6   3   6     1028.77     1031.40     56.81 o 
   7   3   6       48.42       74.20     47.88 o 
   8   3   6     2546.42     2399.34    231.13 o 
   9   3   6      363.56      367.17     77.53 o 
 -10   4   6      105.95       -6.76    129.40 o 
  -9   4   6      193.89      206.43    106.25 o 
  -8   4   6        2.34      -58.21     86.83 o 
  -7   4   6     2070.38     2033.86    132.24 o 
  -6   4   6      410.46      297.79     61.13 o 
  -5   4   6      116.54       54.93     41.00 o 
  -4   4   6     1212.53     1210.24     74.04 o 
  -3   4   6     1576.15     1641.23     34.00 o 
  -2   4   6     2345.99     2347.59     55.39 o 
  -1   4   6       92.22       90.83     18.04 o 
   0   4   6      191.73      242.24     21.44 o 
   1   4   6      576.85      646.12     32.35 o 
   2   4   6      784.88      764.28     31.32 o 
   3   4   6       24.43       41.27     27.34 o 
   4   4   6      268.64      240.17     38.84 o 
   5   4   6        0.18        5.98     38.55 o 
   6   4   6      751.10      795.68     85.31 o 
   7   4   6        3.75        4.71     48.10 o 
   8   4   6       29.62        4.23     55.94 o 
   9   4   6       48.74      116.81     77.46 o 
 -10   5   6      420.80      348.29    137.00 o 
  -9   5   6       17.06      112.67    112.57 o 
  -8   5   6     1142.47      883.28    118.11 o 
  -7   5   6        0.37       64.70     86.96 o 
  -6   5   6      647.65      649.71     70.05 o 
  -5   5   6     4835.10     4865.88    111.12 o 
  -4   5   6        7.56      -40.29     26.86 o 
  -3   5   6      633.57      674.09     36.02 o 
  -2   5   6      138.74      127.96     29.89 o 
  -1   5   6       29.11        9.17     16.69 o 
   0   5   6     9799.03     9692.06    149.23 o 
   1   5   6     2695.73     2691.26     57.15 o 
   2   5   6      118.24      133.69     25.78 o 
   3   5   6      210.62      207.91     30.80 o 
   4   5   6      114.59      172.63     39.19 o 
   5   5   6     6256.35     6240.32    168.37 o 
   6   5   6     2981.10     2949.80    106.28 o 
   7   5   6        1.22      -31.34     49.78 o 
   8   5   6        4.79      -16.28     56.24 o 
   9   5   6      119.87       62.74     81.86 o 
  -9   6   6      542.57      511.27    131.76 o 
  -8   6   6      767.28      630.36    113.25 o 
  -7   6   6     1937.78     1937.92    139.16 o 
  -6   6   6     1215.09     1297.32     83.79 o 
  -5   6   6     3299.88     3155.71    129.08 o 
  -4   6   6     4820.20     4672.90    107.17 o 
  -3   6   6       28.27       24.89     20.67 o 
  -2   6   6     1057.61     1078.53     33.61 o 
  -1   6   6     4096.20     3998.86     59.57 o 
   0   6   6      345.84      404.36     24.57 o 
   1   6   6     4466.90     4317.10    101.58 o 
   2   6   6      225.95      175.51     21.78 o 
   3   6   6      253.79      257.47     31.39 o 
   4   6   6      190.42      170.98     40.21 o 
   5   6   6     1204.50     1271.93     60.94 o 
   6   6   6      808.90      794.78     56.63 o 
   7   6   6       86.16      138.53     58.33 o 
   8   6   6       47.17       32.36     59.84 o 
  -9   7   6      895.21     1075.21    154.16 o 
  -8   7   6      473.50      387.72    124.19 o 
  -7   7   6      392.30      387.04    105.48 o 
  -6   7   6     1860.42     1674.05    130.28 o 
  -5   7   6     5665.69     5451.99    143.45 o 
  -4   7   6      634.48      677.49     55.55 o 
  -3   7   6      708.03      691.14     34.18 o 
  -2   7   6      252.17      214.90     22.26 o 
  -1   7   6      268.33      299.23     25.52 o 
   0   7   6     1847.96     1797.29     42.11 o 
   1   7   6      748.28      698.31     32.91 o 
   2   7   6        9.11        6.60     28.18 o 
   3   7   6        0.77       -2.23     30.28 o 
   4   7   6       46.83       52.91     35.88 o 
   5   7   6       13.82       -9.32     44.61 o 
   6   7   6        1.85       17.02     49.05 o 
   7   7   6       43.31       30.20     52.89 o 
   8   7   6      373.17      479.24    113.83 o 
  -9   8   6       94.41      -76.56    140.82 o 
  -8   8   6      741.52      916.89    145.17 o 
  -7   8   6       41.43       39.87    103.35 o 
  -6   8   6       25.14      -18.78     92.30 o 
  -5   8   6     1777.03     1839.05     79.68 o 
  -4   8   6     1098.52     1095.34     75.93 o 
  -3   8   6     1748.03     1732.40     52.44 o 
  -2   8   6     2233.29     2243.56     59.41 o 
  -1   8   6       11.48       27.98     24.02 o 
   0   8   6     4961.04     4908.99     82.52 o 
   1   8   6     1164.21     1168.66     40.23 o 
   2   8   6      469.72      466.52     34.64 o 
   3   8   6     1220.76     1209.43     46.26 o 
   4   8   6      443.60      444.88     43.50 o 
   5   8   6      148.86      101.14     41.75 o 
   6   8   6      262.34      254.36     53.60 o 
   7   8   6      550.14      465.62     63.25 o 
   8   8   6       16.32       76.84     80.99 o 
  -8   9   6       16.96       33.41    125.78 o 
  -7   9   6        7.29      -36.22    109.40 o 
  -6   9   6     1222.56     1040.31    126.29 o 
  -5   9   6     5446.98     5389.23    178.85 o 
  -4   9   6       46.58       87.35    109.11 o 
  -3   9   6       87.57       92.87     35.01 o 
  -2   9   6      278.19      287.90     33.59 o 
  -1   9   6      546.14      581.30     42.27 o 
   0   9   6     8991.01     8646.14    142.55 o 
   1   9   6      738.49      825.00     43.31 o 
   2   9   6        6.80        3.26     33.99 o 
   3   9   6        5.37        6.33     37.36 o 
   4   9   6      416.35      421.03     45.34 o 
   5   9   6     3209.04     3396.16    238.95 o 
   6   9   6     2964.20     3006.12     90.09 o 
   7   9   6        3.18      -13.45     60.41 o 
  -8  10   6       77.90       96.76    139.77 o 
  -7  10   6       26.54       12.20    121.25 o 
  -6  10   6     1603.33     1242.35    134.46 o 
  -5  10   6       59.61      104.65     70.75 o 
  -4  10   6     2148.95     2047.61    122.72 o 
  -3  10   6      564.92      647.15     46.55 o 
  -2  10   6      549.65      584.83     55.20 o 
  -1  10   6     2977.52     2884.74     82.53 o 
   0  10   6     1484.60     1485.84     54.31 o 
   1  10   6     1432.71     1476.16     72.14 o 
   2  10   6      156.92      131.57     39.47 o 
   3  10   6     2172.15     2158.57     68.72 o 
   4  10   6      381.30      451.32     47.23 o 
   5  10   6     1302.76     1171.14     60.68 o 
   6  10   6      504.12      467.53     56.31 o 
   7  10   6        0.55      -15.17     65.05 o 
  -7  11   6      291.18      484.61    143.32 o 
  -6  11   6      280.54      343.12    130.11 o 
  -5  11   6      535.31      547.89     86.07 o 
  -4  11   6       84.77      100.96     68.26 o 
  -3  11   6     2035.59     1967.61     99.34 o 
  -2  11   6      148.39      138.23     41.60 o 
  -1  11   6       80.91       98.63     41.49 o 
   0  11   6       34.06       12.20     40.92 o 
   1  11   6        9.57       19.32     39.11 o 
   2  11   6     2136.70     2094.19     75.69 o 
   3  11   6     3512.90     3427.76     89.54 o 
   4  11   6       22.62       13.82     45.43 o 
   5  11   6      555.32      489.30     55.50 o 
   6  11   6      111.71      126.11     56.87 o 
  -6  12   6        0.93       95.98    135.75 o 
  -5  12   6      673.50      759.61    236.33 o 
  -4  12   6      747.66      582.19     83.04 o 
  -3  12   6       33.85      -20.67     51.20 o 
  -2  12   6     1182.20     1060.11     58.84 o 
  -1  12   6     1487.97     1364.47     64.17 o 
   0  12   6      758.89      834.61     78.48 o 
   1  12   6      558.11      664.33     79.63 o 
   2  12   6      951.75     1031.73     65.01 o 
   3  12   6      470.32      528.28     87.45 o 
   4  12   6     1629.11     1583.71     69.58 o 
   5  12   6       27.36      -35.26     52.88 o 
   6  12   6      391.96      369.91     88.44 o 
  -6  13   6      984.63      624.62    161.16 o 
  -5  13   6      457.94      406.87    108.62 o 
  -4  13   6        1.09       65.15     80.74 o 
  -3  13   6       27.95       33.94     59.36 o 
  -2  13   6      428.18      419.25     79.74 o 
  -1  13   6       18.46      -11.77     47.37 o 
   0  13   6      109.33      140.90     50.82 o 
   1  13   6      374.36      327.15     50.11 o 
   2  13   6      331.44      421.83     58.10 o 
   3  13   6      221.75      198.73     64.35 o 
   4  13   6       89.37       49.71     61.57 o 
   5  13   6        6.32       53.26     68.13 o 
  -4  14   6        3.60      -98.96     90.14 o 
  -3  14   6     1181.87     1149.28     82.71 o 
  -2  14   6     1222.90     1268.63     81.02 o 
  -1  14   6      380.49      326.06     58.02 o 
   0  14   6      292.96      282.39     57.82 o 
   1  14   6      373.52      376.68     54.86 o 
   2  14   6       11.18        0.12     58.42 o 
   3  14   6     1371.82     1306.54    106.26 o 
   4  14   6      638.76      549.66     88.46 o 
  -3  15   6     1682.68     1839.88     99.58 o 
  -2  15   6      494.19      504.22     80.15 o 
  -1  15   6      291.88      263.72     62.35 o 
   0  15   6       10.48       15.18     58.46 o 
   1  15   6       12.72      -28.08     55.52 o 
   2  15   6     1959.94     1779.24    103.14 o 
  -7   1   7      207.03      176.49     73.18 o 
  -6   1   7      365.36      462.25     71.59 o 
  -5   1   7      222.84      206.31     30.83 o 
  -4   1   7      280.92      268.76     26.36 o 
  -3   1   7     3942.77     3862.86     61.00 o 
  -2   1   7      430.48      425.97     21.53 o 
  -1   1   7      211.77      215.49     18.05 o 
   0   1   7      201.86      193.00     20.26 o 
   1   1   7      393.49      430.87     22.22 o 
   2   1   7     2132.30     2048.85     53.18 o 
   3   1   7       55.20       40.36     41.63 o 
   4   1   7      235.71      333.36     42.14 o 
   5   1   7      504.05      554.70     49.57 o 
   6   1   7      240.04      245.46     50.74 o 
   7   1   7       60.86       96.96     60.80 o 
   8   1   7      806.43      778.87     83.71 o 
   9   1   7      166.16      185.78     70.74 o 
  -8   2   7      217.53      224.33     92.94 o 
  -7   2   7     1376.93     1425.56    105.34 o 
  -6   2   7     2022.96     2004.38     92.17 o 
  -5   2   7     5220.20     5303.51    111.47 o 
  -4   2   7     2532.20     2507.54     47.87 o 
  -3   2   7     2272.80     2055.52     41.43 o 
  -2   2   7      778.00      786.72     27.18 o 
  -1   2   7     1670.96     1732.00     32.82 o 
   0   2   7     2732.19     2751.78     52.86 o 
   1   2   7       91.16       74.00     27.73 o 
   2   2   7     2903.59     2818.69     80.95 o 
   3   2   7       81.62       33.59     34.75 o 
   4   2   7     4322.66     4352.50    123.35 o 
   5   2   7       50.78       64.61     41.13 o 
   6   2   7       34.21       61.78     48.27 o 
   7   2   7     1808.02     1920.22     82.13 o 
   8   2   7        2.66       10.21     61.03 o 
   9   2   7     1934.91     2203.22    189.81 o 
  -8   3   7      919.20      898.18    112.71 o 
  -7   3   7      349.66      412.72     86.59 o 
  -6   3   7      359.88      412.94    159.69 o 
  -5   3   7     1888.38     1905.12     73.88 o 
  -4   3   7       21.93       21.61     22.59 o 
  -3   3   7      675.50      674.98     25.02 o 
  -2   3   7      317.63      293.29     21.11 o 
  -1   3   7      305.38      303.37     20.06 o 
   0   3   7     6902.13     6796.65    103.26 o 
   1   3   7      177.20      145.06     23.54 o 
   2   3   7      533.36      478.26     34.89 o 
   3   3   7     2489.36     2393.11     72.35 o 
   4   3   7       96.81       83.57     40.09 o 
   5   3   7      425.66      366.15     67.28 o 
   6   3   7      851.95      959.62     63.32 o 
   7   3   7      198.48      200.95     54.50 o 
   8   3   7     1288.05     1186.25    101.49 o 
  -9   4   7      439.32      536.10    130.78 o 
  -8   4   7      203.98      121.46    106.12 o 
  -7   4   7        5.75       51.52     92.06 o 
  -6   4   7     2217.83     2281.88    104.65 o 
  -5   4   7        1.38      -49.10     42.88 o 
  -4   4   7     1532.98     1512.25     41.69 o 
  -3   4   7     2501.05     2606.18     46.57 o 
  -2   4   7        3.95       -7.95     23.59 o 
  -1   4   7     3602.57     3622.68     58.82 o 
   0   4   7      246.09      238.00     24.78 o 
   1   4   7     3544.99     3580.43     79.14 o 
   2   4   7      502.99      590.63     42.67 o 
   3   4   7      272.54      251.61     36.07 o 
   4   4   7      891.64      963.00     65.90 o 
   5   4   7     1750.79     1866.47     78.46 o 
   6   4   7     2664.02     2710.55    160.75 o 
   7   4   7      843.55      838.12     64.23 o 
   8   4   7       25.27       52.31     62.64 o 
  -9   5   7      133.16      316.16    138.21 o 
  -8   5   7     1828.49     1903.15    150.65 o 
  -7   5   7      102.21      168.22     94.63 o 
  -6   5   7      567.67      627.57    142.91 o 
  -5   5   7      232.82      193.23     48.98 o 
  -4   5   7      119.10       34.86     32.31 o 
  -3   5   7        4.22      -13.67     22.12 o 
  -2   5   7      289.99      326.73     35.64 o 
  -1   5   7       41.04       36.14     24.50 o 
   0   5   7      586.17      654.71     34.60 o 
   1   5   7      179.85      119.40     31.26 o 
   2   5   7      307.85      272.39     35.34 o 
   3   5   7       99.41      135.89     35.04 o 
   4   5   7      165.31      108.19     43.19 o 
   5   5   7      252.96      276.68     48.77 o 
   6   5   7       24.55       -1.41     48.11 o 
   7   5   7      443.45      415.12     61.67 o 
   8   5   7      778.94      824.62     72.09 o 
  -9   6   7       24.83       30.74    133.32 o 
  -8   6   7       32.28      -44.83    114.63 o 
  -7   6   7       85.49      130.34     96.46 o 
  -6   6   7      300.58      404.99    114.68 o 
  -5   6   7      572.58      424.07     71.40 o 
  -4   6   7     1788.45     1775.80     58.17 o 
  -3   6   7       66.33       38.22     24.86 o 
  -2   6   7        5.84      -10.62     22.71 o 
  -1   6   7     1535.02     1629.57     52.77 o 
   0   6   7       26.28       -9.49     22.82 o 
   1   6   7     1821.54     1916.83     67.72 o 
   2   6   7     1270.18     1327.79     51.08 o 
   3   6   7      125.33      126.03     36.68 o 
   4   6   7      206.29      218.31     40.04 o 
   5   6   7      756.93      624.51     53.59 o 
   6   6   7      340.69      291.68     70.98 o 
   7   6   7      194.74       82.03     57.14 o 
   8   6   7       61.88       64.16     65.90 o 
  -8   7   7        3.22       98.79    126.39 o 
  -7   7   7       56.18      129.26    104.56 o 
  -6   7   7     5096.55     4503.15    228.66 o 
  -5   7   7     2198.41     2121.98    106.90 o 
  -4   7   7      580.07      419.73     89.47 o 
  -3   7   7       65.75       61.17     30.59 o 
  -2   7   7      402.91      375.93     34.93 o 
  -1   7   7      653.25      636.78     33.45 o 
   0   7   7     3176.45     3183.51     74.55 o 
   1   7   7      583.83      540.63     39.48 o 
   2   7   7       15.26        9.95     35.01 o 
   3   7   7      567.32      644.86     45.16 o 
   4   7   7       44.95       20.33     47.50 o 
   5   7   7     2125.23     2233.41    111.48 o 
   6   7   7      791.30      845.93     63.93 o 
   7   7   7       32.19       40.19     59.77 o 
  -8   8   7      270.38      266.13    141.22 o 
  -7   8   7        3.08      -82.27    116.36 o 
  -6   8   7      850.78      884.60    120.51 o 
  -5   8   7      204.19      264.74     98.92 o 
  -4   8   7      963.52      958.63     72.39 o 
  -3   8   7       64.15       11.07     34.16 o 
  -2   8   7      759.50      754.21     44.25 o 
  -1   8   7      828.51      769.31     38.82 o 
   0   8   7      185.18       95.49     34.27 o 
   1   8   7     1023.13     1103.77     55.84 o 
   2   8   7       32.05       63.13     37.19 o 
   3   8   7      228.78      242.36     42.28 o 
   4   8   7     1099.96     1123.49     61.50 o 
   5   8   7        8.75        5.28     46.46 o 
   6   8   7     2426.28     2425.99     82.36 o 
   7   8   7      256.66      215.61     66.60 o 
  -8   9   7     1734.77     1812.20    180.14 o 
  -7   9   7      764.81      659.05    143.49 o 
  -6   9   7      311.72      493.47    119.46 o 
  -5   9   7        0.33       10.14     98.25 o 
  -4   9   7      456.31      575.18    106.71 o 
  -3   9   7     3165.18     3132.42     94.41 o 
  -2   9   7       14.99      -30.00     37.45 o 
  -1   9   7       59.16       79.02     34.58 o 
   0   9   7        8.82       51.45     35.44 o 
   1   9   7      165.35      316.14     44.64 o 
   2   9   7        0.43      -20.22     39.49 o 
   3   9   7     1951.74     1954.24    136.44 o 
   4   9   7      127.87       85.05     45.33 o 
   5   9   7      405.29      372.28     54.61 o 
   6   9   7       16.46        4.75     55.36 o 
   7   9   7      462.54      428.57     73.03 o 
  -7  10   7      875.59     1114.81    158.38 o 
  -6  10   7      387.06      241.06    119.57 o 
  -5  10   7      751.87      725.67    127.74 o 
  -4  10   7     1177.90     1153.03     89.63 o 
  -3  10   7     1701.05     1704.37    134.30 o 
  -2  10   7     1596.48     1748.40     85.88 o 
  -1  10   7     1379.06     1369.69     73.59 o 
   0  10   7      368.08      331.35     47.15 o 
   1  10   7      949.22      922.75     63.91 o 
   2  10   7     5205.48     5395.68    183.91 o 
   3  10   7       84.19        6.15     45.01 o 
   4  10   7     1783.01     1917.40     75.97 o 
   5  10   7     1096.82     1153.62     71.58 o 
   6  10   7      357.47      379.57     61.83 o 
  -6  11   7      323.97      360.35    137.07 o 
  -5  11   7     2361.93     2354.65    182.61 o 
  -4  11   7      447.16      358.28     83.02 o 
  -3  11   7        3.20       -0.88     44.57 o 
  -2  11   7      203.74      189.15     69.84 o 
  -1  11   7        9.00      -43.59     44.18 o 
   0  11   7     2793.71     2865.09    108.43 o 
   1  11   7      933.64      797.42     73.20 o 
   2  11   7        6.85       52.30     50.21 o 
   3  11   7      343.84      303.02     56.68 o 
   4  11   7      102.56       41.77     51.96 o 
   5  11   7     1298.88     1430.71     82.86 o 
  -6  12   7       17.95      128.59    141.12 o 
  -5  12   7      223.27      204.06    134.40 o 
  -4  12   7      172.90      204.84     80.14 o 
  -3  12   7      798.68     1072.07    100.52 o 
  -2  12   7      621.38      651.68     56.48 o 
  -1  12   7     2514.25     2524.88     98.63 o 
   0  12   7     1510.37     1396.50     63.39 o 
   1  12   7      174.40      213.02     54.03 o 
   2  12   7     3151.88     3289.59    135.37 o 
   3  12   7       11.56        6.83     56.14 o 
   4  12   7     1441.79     1347.52     80.58 o 
   5  12   7      711.76      691.26     74.70 o 
  -5  13   7       35.18      -14.05    136.29 o 
  -4  13   7       69.63      133.03     88.10 o 
  -3  13   7     4118.90     4049.24    170.24 o 
  -2  13   7     1965.65     1995.56    102.69 o 
  -1  13   7      511.16      465.43     59.67 o 
   0  13   7      153.28       98.36     49.58 o 
   1  13   7      102.67       81.74     54.00 o 
   2  13   7      912.61     1022.86     73.79 o 
   3  13   7     2792.16     2851.87    154.12 o 
   4  13   7       98.71       50.41     66.49 o 
  -3  14   7      265.12      307.99    101.64 o 
  -2  14   7     2557.81     2411.42    106.10 o 
  -1  14   7       71.45       58.16     59.92 o 
   0  14   7      149.84      170.52     56.32 o 
   1  14   7       77.93        3.30     55.71 o 
   2  14   7      406.59      377.94     72.33 o 
  -6   0   8       26.06       26.25     61.56 o 
  -5   0   8     1975.33     1863.55    104.67 o 
  -4   0   8       52.60       74.37     40.71 o 
  -3   0   8     2677.69     2836.04     87.66 o 
  -2   0   8     8185.46     8455.59    190.19 o 
  -1   0   8      520.98      483.14     51.72 o 
   0   0   8      533.31      596.06     59.06 o 
   1   0   8      105.34       76.63     41.41 o 
   2   0   8     3025.40     3008.10     97.15 o 
   3   0   8     8022.83     7492.75    219.72 o 
   4   0   8     3572.19     3697.86    143.91 o 
   5   0   8      322.98      236.27     70.86 o 
   6   0   8      237.08      349.09     81.36 o 
   7   0   8     3432.27     3415.44    155.14 o 
   8   0   8       10.67      -10.40     95.91 o 
  -6   1   8       54.71       52.88     56.39 o 
  -5   1   8     2060.25     1995.65     68.80 o 
  -4   1   8      219.91      189.48     28.09 o 
  -3   1   8     2192.19     2121.63     51.52 o 
  -2   1   8      544.09      619.10     31.41 o 
  -1   1   8       18.37       -3.30     25.43 o 
   0   1   8        1.77      -31.26     25.67 o 
   1   1   8       81.99       51.75     28.81 o 
   2   1   8     2618.78     2576.06     68.40 o 
   3   1   8     2725.06     2759.98     82.44 o 
   4   1   8       51.09       70.94     42.44 o 
   5   1   8        1.09      -68.91     45.94 o 
   6   1   8      455.45      408.84     64.68 o 
   7   1   8        0.04       51.97     58.59 o 
   8   1   8     3114.52     3349.93    180.02 o 
  -7   2   8      207.11      193.12     90.04 o 
  -6   2   8        6.58      -63.37     45.82 o 
  -5   2   8      770.39      787.95    131.54 o 
  -4   2   8      318.43      350.64     31.08 o 
  -3   2   8       93.94       54.68     26.61 o 
  -2   2   8      157.09      145.51     24.14 o 
  -1   2   8        8.34       11.76     31.24 o 
   0   2   8      218.17      254.17     27.57 o 
   1   2   8       72.06       99.97     29.82 o 
   2   2   8       56.27       87.24     34.08 o 
   3   2   8     1316.24     1275.67     59.10 o 
   4   2   8      975.43      919.85     57.67 o 
   5   2   8      267.33      244.71     50.95 o 
   6   2   8      248.72      179.68     56.10 o 
   7   2   8       20.42       61.97     56.90 o 
   8   2   8      427.94      356.26     73.07 o 
  -7   3   8      459.57      452.45    100.00 o 
  -6   3   8      166.65       92.58     67.17 o 
  -5   3   8      270.68      265.26     49.55 o 
  -4   3   8       32.87        2.52     26.17 o 
  -3   3   8     1585.69     1596.00     55.83 o 
  -2   3   8     2751.65     2766.40     55.69 o 
  -1   3   8      555.29      571.85     34.79 o 
   0   3   8     2649.59     2682.80     71.36 o 
   1   3   8     1086.97     1193.46     42.88 o 
   2   3   8     3782.55     3752.86     85.32 o 
   3   3   8     7268.45     7333.29    140.53 o 
   4   3   8      131.84      127.69     44.20 o 
   5   3   8     1761.75     1783.77    117.95 o 
   6   3   8     3434.45     3475.95    129.65 o 
   7   3   8       61.68       38.62     59.90 o 
   8   3   8     3520.45     3997.10    220.92 o 
  -8   4   8      345.36      325.86    116.29 o 
  -7   4   8      109.16       92.67     95.68 o 
  -6   4   8       26.63       -4.73     67.04 o 
  -5   4   8      933.08      745.31     73.31 o 
  -4   4   8        9.97       12.82     26.32 o 
  -3   4   8       39.10       54.95     27.81 o 
  -2   4   8     4461.72     4289.40     81.14 o 
  -1   4   8      282.15      354.30     30.85 o 
   0   4   8       17.05      -22.21     26.80 o 
   1   4   8       74.01       51.71     31.29 o 
   2   4   8      622.08      609.85     43.42 o 
   3   4   8     3004.47     2801.43     75.98 o 
   4   4   8     1978.12     2066.86     86.54 o 
   5   4   8      194.60      193.01     51.71 o 
   6   4   8       59.94       45.52     54.93 o 
   7   4   8     1531.20     1417.05     80.61 o 
  -8   5   8       32.86       91.96    114.84 o 
  -7   5   8      581.45      668.84    116.52 o 
  -6   5   8      483.63      429.30     79.00 o 
  -5   5   8     4312.00     4383.34    225.72 o 
  -4   5   8      861.15      952.02     48.89 o 
  -3   5   8      252.49      297.04     28.96 o 
  -2   5   8     2146.32     2216.63     55.23 o 
  -1   5   8       82.71      102.40     32.48 o 
   0   5   8     8634.33     8736.89    142.79 o 
   1   5   8     1718.32     1519.19     54.00 o 
   2   5   8     1004.51      947.81     71.03 o 
   3   5   8      762.84      861.26     50.34 o 
   4   5   8     1930.23     1918.35     71.80 o 
   5   5   8     4663.86     4367.59    135.30 o 
   6   5   8     1733.90     1718.73     96.39 o 
   7   5   8      190.18      147.92     62.33 o 
  -8   6   8        0.36     -112.27    122.37 o 
  -7   6   8        4.34      130.58    104.02 o 
  -6   6   8      528.76      486.91    112.13 o 
  -5   6   8     2445.53     2568.97    179.97 o 
  -4   6   8     2192.38     2162.38     85.46 o 
  -3   6   8       72.35       55.61     30.37 o 
  -2   6   8       76.38       81.51     31.25 o 
  -1   6   8      911.67      906.63     43.31 o 
   0   6   8     1021.59     1106.08     47.53 o 
   1   6   8     3372.24     3363.42    115.21 o 
   2   6   8      260.48      352.52     41.86 o 
   3   6   8      113.90       76.58     41.10 o 
   4   6   8      852.48      805.29     52.68 o 
   5   6   8      229.11      244.18     49.36 o 
   6   6   8      791.03      870.43     80.36 o 
   7   6   8      287.22      240.89     68.70 o 
  -8   7   8      180.01       23.65    136.39 o 
  -7   7   8       42.77       98.11    120.95 o 
  -6   7   8        5.75       -6.96    101.25 o 
  -5   7   8       45.12      -58.12     69.92 o 
  -4   7   8       21.82      100.40     67.77 o 
  -3   7   8       21.71       33.49     31.80 o 
  -2   7   8       86.20       51.12     32.37 o 
  -1   7   8      832.74      832.69     46.09 o 
   0   7   8      396.89      451.39     48.99 o 
   1   7   8      373.60      373.23     60.73 o 
   2   7   8      226.46      211.73     47.62 o 
   3   7   8       23.49       49.46     43.45 o 
   4   7   8      159.35      147.41     46.61 o 
   5   7   8      838.37      981.77    102.28 o 
   6   7   8      432.10      409.59     64.88 o 
   7   7   8       30.88      -51.84     67.42 o 
  -7   8   8      451.15      480.15    127.37 o 
  -6   8   8      100.75       76.66    109.29 o 
  -5   8   8      591.58      735.37    119.84 o 
  -4   8   8      562.68      480.51     77.29 o 
  -3   8   8      150.22      137.79     41.23 o 
  -2   8   8       22.33       78.49     35.07 o 
  -1   8   8      100.87      101.11     34.78 o 
   0   8   8       15.71        6.59     42.10 o 
   1   8   8      434.55      405.63     48.82 o 
   2   8   8        8.47       46.92     46.13 o 
   3   8   8      423.65      432.03     48.94 o 
   4   8   8      320.15      208.49     50.75 o 
   5   8   8       10.05       26.85     52.34 o 
   6   8   8      143.26      124.93     64.23 o 
  -7   9   8      197.82      216.73    143.59 o 
  -6   9   8      843.52      917.40    140.28 o 
  -5   9   8     3275.79     3178.78    198.08 o 
  -4   9   8      103.08       75.51    108.48 o 
  -3   9   8       68.47      -73.13     55.00 o 
  -2   9   8      935.72      932.45     50.28 o 
  -1   9   8        0.39      -19.39     38.78 o 
   0   9   8     9203.65     9435.63    194.41 o 
   1   9   8     1180.69     1177.64     62.85 o 
   2   9   8      337.39      299.58     58.01 o 
   3   9   8      381.40      417.28     57.60 o 
   4   9   8      198.26      229.12     54.72 o 
   5   9   8     1997.00     1858.04     78.64 o 
   6   9   8     2587.24     2811.97    169.78 o 
  -6  10   8      116.14      125.58    125.75 o 
  -5  10   8      378.67      431.30    129.13 o 
  -4  10   8      188.24      214.67    118.89 o 
  -3  10   8       34.76       72.31     56.96 o 
  -2  10   8      655.46      610.67     49.80 o 
  -1  10   8      180.14      151.60     43.86 o 
   0  10   8      230.92      250.00     51.35 o 
   1  10   8     1467.72     1520.93     70.86 o 
   2  10   8      292.65      259.49     61.76 o 
   3  10   8      347.29      374.96     62.39 o 
   4  10   8      624.20      732.23     68.52 o 
   5  10   8      245.83      248.55     72.04 o 
  -5  11   8      941.65     1154.88    157.81 o 
  -4  11   8     1210.64     1177.45    155.88 o 
  -3  11   8     2717.86     2889.05    120.18 o 
  -2  11   8     3859.63     3748.63     96.72 o 
  -1  11   8       30.48       58.89     45.86 o 
   0  11   8       44.14       17.27     53.16 o 
   1  11   8     2064.64     2053.26     82.38 o 
   2  11   8      173.81      219.05     57.13 o 
   3  11   8     3089.80     2854.85    100.51 o 
   4  11   8      198.31      336.40     97.52 o 
  -4  12   8     1389.64     1618.14    177.10 o 
  -3  12   8       45.14       14.99     90.41 o 
  -2  12   8      638.00      490.63     80.99 o 
  -1  12   8       10.33       21.42     48.55 o 
   0  12   8      726.75      747.10     59.04 o 
   1  12   8      436.58      459.24     96.85 o 
   2  12   8      748.40      823.94     97.32 o 
   3  12   8        4.26       -3.09     71.54 o 
  -3  13   8       46.22       44.58     96.83 o 
  -2  13   8      224.61      179.87     69.47 o 
  -1  13   8      671.24      639.65     66.86 o 
   0  13   8      167.74      178.46     63.96 o 
   1  13   8      154.52      120.53     73.95 o 
   2  13   8       18.64       18.57     76.45 o 
  -6   1   9       44.79       85.21     78.89 o 
  -5   1   9       88.56       51.12     56.69 o 
  -4   1   9      191.53      153.50     41.07 o 
  -3   1   9     3985.50     4031.82     98.83 o 
  -2   1   9     1037.46      973.82     49.62 o 
  -1   1   9       10.97       75.36     36.16 o 
   0   1   9      389.68      415.88     39.32 o 
   1   1   9      706.59      796.32     73.36 o 
   2   1   9      290.54      308.32     38.17 o 
   3   1   9     1167.04     1176.98     57.35 o 
   4   1   9      912.62      948.13    105.58 o 
   5   1   9      615.27      761.36     63.10 o 
   6   1   9      799.64      789.62     69.94 o 
   7   1   9      738.36      708.53     77.23 o 
  -6   2   9     1276.19     1174.24    113.99 o 
  -5   2   9      810.01      830.31     74.83 o 
  -4   2   9     1770.16     1809.27     82.24 o 
  -3   2   9      965.90     1053.41     51.15 o 
  -2   2   9     6079.25     5854.72    128.63 o 
  -1   2   9     3576.64     3386.24     80.05 o 
   0   2   9     4883.77     4878.64    102.34 o 
   1   2   9      497.38      483.68     74.30 o 
   2   2   9     4911.19     4912.63     98.25 o 
   3   2   9      969.55      997.37     53.60 o 
   4   2   9     2009.98     1870.68     76.74 o 
   5   2   9     4088.40     3918.24    112.28 o 
   6   2   9      641.73      574.67     68.96 o 
   7   2   9     1102.95      976.92     92.54 o 
  -7   3   9       75.98       67.39     71.51 o 
  -6   3   9      699.32      645.06    104.06 o 
  -5   3   9        9.90        8.74     65.13 o 
  -4   3   9      200.89      178.97     40.37 o 
  -3   3   9     1679.37     1806.50     91.55 o 
  -2   3   9      122.54      123.15     39.54 o 
  -1   3   9      237.24      293.67     37.95 o 
   0   3   9      334.13      256.58     37.57 o 
   1   3   9      249.67      197.61     39.73 o 
   2   3   9       16.71       78.33     44.66 o 
   3   3   9     1012.38     1060.62     59.01 o 
   4   3   9      563.82      579.69     62.09 o 
   5   3   9      543.80      671.59     64.93 o 
   6   3   9      188.79      171.35     63.87 o 
   7   3   9        2.53       -9.48     66.82 o 
  -7   4   9      130.31      102.22     81.83 o 
  -6   4   9     2026.98     2098.91    296.63 o 
  -5   4   9      275.38      346.31     59.07 o 
  -4   4   9     3136.72     3247.23    108.29 o 
  -3   4   9     2153.73     2092.45     60.95 o 
  -2   4   9      195.98      251.48     41.61 o 
  -1   4   9     5443.77     5377.37    110.00 o 
   0   4   9      718.27      698.20     65.25 o 
   1   4   9     3354.07     3290.68     97.20 o 
   2   4   9     5631.05     5549.97    117.10 o 
   3   4   9      448.63      462.51     49.11 o 
   4   4   9     2381.70     2512.26     80.03 o 
   5   4   9      962.56     1110.22     71.66 o 
   6   4   9      303.13      238.43     62.81 o 
  -7   5   9        7.53      -31.59    115.85 o 
  -6   5   9     1800.69     1722.02    201.87 o 
  -5   5   9      552.94      587.71    118.16 o 
  -4   5   9      256.33      269.61     48.22 o 
  -3   5   9     1612.26     1699.55     63.76 o 
  -2   5   9      666.25      665.56     49.25 o 
  -1   5   9       28.81       21.15     36.94 o 
   0   5   9     1519.30     1661.01     58.67 o 
   1   5   9     1050.18     1131.69     52.73 o 
   2   5   9        8.96       -8.53     45.07 o 
   3   5   9     1279.62     1314.12     61.61 o 
   4   5   9     2392.99     2331.60     80.28 o 
   5   5   9      123.59      138.49     52.66 o 
   6   5   9      975.04      986.33    109.59 o 
  -7   6   9     1032.22      917.74    145.31 o 
  -6   6   9       18.62      -36.59    115.31 o 
  -5   6   9      291.80      256.63     78.09 o 
  -4   6   9       19.22       -1.64     55.49 o 
  -3   6   9     1561.40     1524.77     65.55 o 
  -2   6   9     1232.31     1306.20     76.88 o 
  -1   6   9       75.33      101.91     53.02 o 
   0   6   9      165.94      138.24     40.56 o 
   1   6   9       30.35       41.31     40.17 o 
   2   6   9       26.81       40.27     49.62 o 
   3   6   9      392.50      403.71     54.37 o 
   4   6   9       82.17       63.31     52.19 o 
   5   6   9      146.49      143.75     60.21 o 
   6   6   9      603.58      694.79     88.65 o 
  -7   7   9       28.71      -55.17    124.36 o 
  -6   7   9     1654.73     1481.17    153.65 o 
  -5   7   9     1549.44     1474.38    153.59 o 
  -4   7   9      334.99      292.25     63.61 o 
  -3   7   9       26.96      -64.58     54.54 o 
  -2   7   9      166.23      162.53     46.99 o 
  -1   7   9      507.56      487.72     52.08 o 
   0   7   9     1970.42     1954.97     76.05 o 
   1   7   9       18.20      -35.26     51.75 o 
   2   7   9      664.87      646.89     82.77 o 
   3   7   9       22.23       88.66     54.10 o 
   4   7   9      301.79      286.86     60.83 o 
   5   7   9      764.96      834.75     76.13 o 
   6   7   9      852.18      812.44     78.13 o 
  -6   8   9      575.62      647.46    138.28 o 
  -5   8   9     4043.86     3781.16    225.58 o 
  -4   8   9     1417.94     1512.74     98.29 o 
  -3   8   9      562.15      411.53     67.13 o 
  -2   8   9       43.93       44.32     47.79 o 
  -1   8   9     1897.23     1979.52     75.84 o 
   0   8   9       22.45       30.57     48.69 o 
   1   8   9     2338.14     2607.55     88.22 o 
   2   8   9     2153.47     2189.50    126.15 o 
   3   8   9     2126.78     2145.09     87.84 o 
   4   8   9      714.30      856.41    207.58 o 
   5   8   9     1019.20     1100.55     93.15 o 
  -6   9   9       99.21      117.71    145.21 o 
  -5   9   9      548.69      468.16    145.68 o 
  -4   9   9        1.94       57.77     83.21 o 
  -3   9   9        6.89       47.15     64.96 o 
  -2   9   9     1044.56     1118.71     57.64 o 
  -1   9   9       10.05       35.59     52.21 o 
   0   9   9     4593.15     4527.14    124.14 o 
   1   9   9      186.53      240.67     56.12 o 
   2   9   9       13.27       22.66     54.09 o 
   3   9   9     1100.98     1298.51     90.91 o 
   4   9   9      581.69      588.71    107.13 o 
  -5  10   9      626.21      674.79    151.46 o 
  -4  10   9     1271.22     1108.59    157.00 o 
  -3  10   9     1480.54     1612.48    118.40 o 
  -2  10   9      335.05      337.00     62.57 o 
  -1  10   9     1201.14     1127.43     68.16 o 
   0  10   9      791.81      856.35     66.35 o 
   1  10   9      116.49       48.90     56.73 o 
   2  10   9     1827.59     1852.82     98.78 o 
   3  10   9      498.81      559.25     82.38 o 
   4  10   9      809.97      745.75     88.35 o 
  -4  11   9       95.60      -51.66    125.34 o 
  -3  11   9       93.92       63.59     86.36 o 
  -2  11   9     1639.41     1533.54     98.40 o 
  -1  11   9      362.17      245.06     69.82 o 
   0  11   9     2194.75     2424.23    188.38 o 
   1  11   9      417.54      406.99     88.01 o 
   2  11   9       30.75       15.08     75.34 o 
   3  11   9      371.46      278.44     82.22 o 
  -2  12   9       28.09      -21.76     78.29 o 
  -1  12   9       24.70        5.74     74.18 o 
   0  12   9     1007.08      917.66    150.07 o 
   1  12   9      580.11      692.18     84.70 o 
  -5   0  10      986.83     1077.75    126.42 o 
  -4   0  10     1589.97     1633.21     91.79 o 
  -3   0  10        8.85      -83.28     61.74 o 
  -2   0  10      904.97      961.66     79.11 o 
  -1   0  10      284.79      259.80     84.18 o 
   0   0  10     8197.75     8044.26    241.70 o 
   1   0  10     1716.77     1796.24    123.13 o 
   2   0  10      353.29      269.60     61.84 o 
   3   0  10      366.00      299.02     65.01 o 
   4   0  10       51.46      122.24    102.76 o 
   5   0  10     1695.35     1858.45    196.00 o 
   6   0  10     4801.05     5022.73    291.77 o 
  -5   1  10     2719.04     2478.20     94.48 o 
  -4   1  10      416.80      410.27     49.39 o 
  -3   1  10     1256.26     1331.26    114.60 o 
  -2   1  10     2134.78     2259.11     93.22 o 
  -1   1  10      465.90      471.42     49.00 o 
   0   1  10       33.82       24.62     42.53 o 
   1   1  10     2954.94     3031.11     81.82 o 
   2   1  10       10.80      -20.52     40.80 o 
   3   1  10     1668.52     1712.55     71.69 o 
   4   1  10      141.62      162.37     51.35 o 
   5   1  10      502.93      607.63     85.53 o 
   6   1  10      603.07      461.32     75.48 o 
  -5   2  10      982.30     1011.98    120.49 o 
  -4   2  10      187.47      152.76     46.85 o 
  -3   2  10       87.47       54.42     44.51 o 
  -2   2  10      259.02      268.93     45.45 o 
  -1   2  10      324.44      278.40     46.38 o 
   0   2  10       13.56       -4.65     44.87 o 
   1   2  10       10.56       33.11     42.66 o 
   2   2  10        1.64       -7.83     43.77 o 
   3   2  10      766.34      735.08     57.93 o 
   4   2  10      392.80      312.23     57.07 o 
   5   2  10      228.11      138.85     64.73 o 
   6   2  10       42.24       58.24     68.67 o 
  -6   3  10      105.67       66.46    109.84 o 
  -5   3  10     5046.48     4940.49    178.28 o 
  -4   3  10     4284.36     4240.44    158.02 o 
  -3   3  10     1353.32     1403.80     64.40 o 
  -2   3  10     6751.05     6660.27    146.35 o 
  -1   3  10     2049.05     2109.22     74.99 o 
   0   3  10     1208.47     1191.71     64.07 o 
   1   3  10     5088.89     5247.23    114.98 o 
   2   3  10     1068.65     1023.28     59.24 o 
   3   3  10     2764.44     2837.23     98.88 o 
   4   3  10     2986.79     3143.39    148.12 o 
   5   3  10       18.96       -3.68     62.14 o 
  -6   4  10      888.63      993.35    141.46 o 
  -5   4  10      606.02      677.27     92.94 o 
  -4   4  10       47.00      164.89     75.70 o 
  -3   4  10      287.71      257.84     57.12 o 
  -2   4  10      329.29      272.07     56.73 o 
  -1   4  10     1269.70     1318.99     65.28 o 
   0   4  10     3557.59     3560.04    109.76 o 
   1   4  10      235.03      267.22     46.02 o 
   2   4  10      226.01      155.55     47.58 o 
   3   4  10      395.90      403.01     80.41 o 
   4   4  10       35.61       51.19     61.28 o 
   5   4  10      311.14      319.72     71.20 o 
  -6   5  10      245.00      371.13    131.66 o 
  -5   5  10      857.84      895.34     98.91 o 
  -4   5  10      126.93       43.00     79.46 o 
  -3   5  10      264.43      193.99     77.93 o 
  -2   5  10     1414.41     1460.33     78.83 o 
  -1   5  10      115.18       72.44     48.35 o 
   0   5  10     2395.27     2380.98     74.44 o 
   1   5  10      143.36      110.35     46.68 o 
   2   5  10      108.15       88.27     49.40 o 
   3   5  10       58.88       37.49     57.40 o 
   4   5  10      767.59      653.52     78.68 o 
   5   5  10     1362.56     1465.26     90.26 o 
  -6   6  10      340.55      387.59     98.20 o 
  -5   6  10      355.51      444.71    136.05 o 
  -4   6  10      553.35      691.09     93.78 o 
  -3   6  10     2753.60     2828.12    137.73 o 
  -2   6  10     1424.87     1573.97     87.90 o 
  -1   6  10     1019.12      987.03     74.19 o 
   0   6  10      208.33      219.50     55.20 o 
   1   6  10      112.26      152.37     48.28 o 
   2   6  10      560.22      504.82     55.07 o 
   3   6  10     3656.31     3874.28    134.40 o 
   4   6  10      144.28      116.71     75.81 o 
   5   6  10       90.15       19.29     78.81 o 
  -5   7  10      601.69      510.46     96.20 o 
  -4   7  10      335.04      292.92    125.28 o 
  -3   7  10       72.13       42.74    118.96 o 
  -2   7  10     1832.08     2042.10    139.20 o 
  -1   7  10      201.84      155.69     63.21 o 
   0   7  10      240.71      171.42     57.29 o 
   1   7  10      103.55       29.50     55.89 o 
   2   7  10      864.68      939.00     81.26 o 
   3   7  10        0.89      -40.15     67.24 o 
   4   7  10      294.06      273.48     79.82 o 
  -5   8  10      590.51      486.14    103.94 o 
  -4   8  10      248.66      293.04     94.78 o 
  -3   8  10        5.76       -9.73    123.45 o 
  -2   8  10       55.22       -4.43     75.66 o 
  -1   8  10        1.15       32.27     78.77 o 
   0   8  10       78.15      107.24     76.94 o 
   1   8  10      301.46      346.66     73.22 o 
   2   8  10      244.95      327.93     73.74 o 
   3   8  10       73.09      -27.42     71.74 o 
  -4   9  10     1093.27     1024.85    111.67 o 
  -3   9  10       85.20      -83.85    130.61 o 
  -2   9  10     1899.32     2401.21    194.64 o 
  -1   9  10      108.28       55.04    129.06 o 
   0   9  10      666.45      682.36     79.48 o 
   1   9  10     1490.41     1967.48    180.04 o 
   2   9  10      481.05      507.06     82.32 o 
   3   9  10      643.18      740.55     89.67 o 
  -3  10  10     1840.39     1990.74    194.84 o 
  -2  10  10     1485.56     1356.07    173.55 o 
  -1  10  10      415.59      490.27     96.35 o 
   0  10  10       69.93      125.70     76.39 o 
   1  10  10      353.33      335.44     79.09 o 
  -5   1  11        3.51       49.82     86.21 o 
  -4   1  11      468.36      565.02     71.00 o 
  -3   1  11       15.55      -12.26     50.80 o 
  -2   1  11       21.02        2.00     50.77 o 
  -1   1  11      193.61      204.26     52.96 o 
   0   1  11      697.34      672.55     60.57 o 
   1   1  11      555.00      661.75     63.08 o 
   2   1  11        1.05       27.09     55.33 o 
   3   1  11       12.49      -42.21     61.46 o 
   4   1  11       19.65      -43.16     77.55 o 
  -5   2  11     5560.62     5689.86    198.37 o 
  -4   2  11       54.51      -25.56     61.96 o 
  -3   2  11      393.76      423.91     57.48 o 
  -2   2  11       26.10       17.46     51.75 o 
  -1   2  11      605.19      584.22     58.76 o 
   0   2  11     4357.36     4272.75    117.72 o 
   1   2  11      249.02      285.81     58.46 o 
   2   2  11       23.84       -0.25     57.77 o 
   3   2  11      652.90      656.02     68.31 o 
   4   2  11       23.81      -34.68     75.23 o 
  -5   3  11        0.29       85.92    125.98 o 
  -4   3  11      247.27      136.41     83.40 o 
  -3   3  11      170.62      133.69     63.16 o 
  -2   3  11      467.68      395.21     58.52 o 
  -1   3  11        4.93       66.44     53.92 o 
   0   3  11      462.64      469.05     59.97 o 
   1   3  11      187.43      122.16     55.78 o 
   2   3  11      829.20      974.11    112.13 o 
   3   3  11      415.73      419.87     83.88 o 
   4   3  11      357.47      358.52     83.26 o 
  -5   4  11       54.62      100.31    124.73 o 
  -4   4  11      340.32      571.54    133.32 o 
  -3   4  11     4178.52     4210.20    238.59 o 
  -2   4  11      467.43      447.85     68.94 o 
  -1   4  11     1425.76     1518.65     74.95 o 
   0   4  11       98.77       86.20     54.28 o 
   1   4  11      252.17      314.27     70.62 o 
   2   4  11     1472.98     1482.19     79.25 o 
   3   4  11     1398.62     1509.20     87.48 o 
   4   4  11      641.51      618.82     92.07 o 
  -5   5  11      790.65      810.61    148.05 o 
  -4   5  11      603.10      432.79    128.65 o 
  -3   5  11        3.68       87.33    118.86 o 
  -2   5  11       76.78       80.51     82.42 o 
  -1   5  11      116.36      154.93     82.91 o 
   0   5  11      319.21      259.43    148.49 o 
   1   5  11       80.74       56.63     70.29 o 
   2   5  11      482.57      542.42     90.16 o 
   3   5  11        6.55       -1.57     65.87 o 
  -4   6  11      585.17      858.35    156.93 o 
  -3   6  11      693.09      675.33    139.60 o 
  -2   6  11       39.05        6.51     81.29 o 
  -1   6  11     1328.67     1570.52    111.40 o 
   0   6  11      209.33      196.04     89.20 o 
   1   6  11     1276.12     1277.63    112.11 o 
   2   6  11     1798.84     1809.97    102.41 o 
   3   6  11      234.99      124.59     82.53 o 
  -3   7  11       60.44      131.93    133.99 o 
  -2   7  11      326.38      468.53    141.90 o 
  -1   7  11       56.19      116.16     85.06 o 
   0   7  11       34.33      100.88    107.44 o 
   1   7  11        5.54      -61.18     75.65 o 
   2   7  11     1059.65     1158.68     97.17 o 
  -2   8  11     2330.50     2805.89    211.83 o 
  -1   8  11      413.97      441.00     94.51 o 
   0   8  11       49.43       75.64     97.02 o 
  -3   0  12      167.77      206.36     87.69 o 
  -2   0  12      449.17      523.53     93.82 o 
  -1   0  12      133.95      235.92    207.36 o 
   0   0  12      621.83      782.40    138.08 o 
   1   0  12      314.30      456.03    136.32 o 
   2   0  12      137.23       44.66    140.28 o 
  -3   1  12      218.84      226.58     73.24 o 
  -2   1  12      328.97      364.02     74.86 o 
  -1   1  12      142.54      169.11     70.46 o 
   0   1  12       21.16       12.17     70.09 o 
   1   1  12      692.50      748.08    106.54 o 
   2   1  12       82.66      217.86    100.12 o 
  -3   2  12        8.47      -60.58    122.64 o 
  -2   2  12      121.01      126.33     71.21 o 
  -1   2  12      188.18      142.39     82.57 o 
   0   2  12        3.74      -97.29     73.43 o 
   1   2  12       60.46       88.34     75.18 o 
   2   2  12        1.03       56.95    116.19 o 
  -3   3  12       28.00       85.14    134.57 o 
  -2   3  12      244.85      213.67     91.79 o 
  -1   3  12      140.47      115.48     71.49 o 
   0   3  12      492.07      432.73     82.87 o 
   1   3  12     1040.31      979.52     92.86 o 
  -2   4  12       90.67      199.52     90.79 o 
  -1   4  12       89.79       39.85     92.96 o 
   0   4  12      890.26      985.91    171.39 o 
                                                 
